# Supplementary material for: Study Protocol: A Cross-Sectional Examination of Socio-Demographic and Ecological Determinants of Nutrition and Disease Across Madagascar
Source: Front Public Health. 2020 Sep 17;8:500. doi: 10.3389/fpubh.2020.00500 (PMC7527467; doi:10.3389/fpubh.2020.00500)
Supplement: Supplementary file 1 [file Table_1.XLSX]

## Sheet: Sheet1
Supplementary Table 1. Examples of future analyses
Research question	Scale of analysis	Socio-demographic Data	Clinical Data	Ecological Data	Climate/Environmental Data	Satellite-Derived Product	Spatial & Temporal Resolution
How do malaria and intestinal parasites modulate the relationship between dietary intake and nutritional status?	Individual; nested within communities and regions	Age; Sex; Diet	Inflammation markers; malaria infection status; intestinal parasite diversity and burden; micronutrient status	N/A	N/A	N/A	N/A
How does proximity to the forest or proximity to the sea affect micronutrient nutritional status?	Community; nested within regions	Age; Sex; Diet	Micronutrient status	N/A	Forest, River, and Ocean cover	Landsat 8 OLI	30m resolution; annual
How does landscape diversity and composition affect mosquito vectors and malaria transmission?	Both community and sub-community; nested within regions	Behaviors associated with exposure to vectors (e.g., bednet usage)	Malaria infection status	Distribution and abundance of mosquito larvae (including species indentification)	Air Temperature	MERRA-2	0.625° × 0.5° horizontal grid; hourly
					Normalized Difference Vegetation Index (NDVI)	MODIS/Terra Vegetation Indices	250m; 16 days
					Forest Cover	Global Forest Change; Landsat 8 OLI	30m resolution; annual
					Soil Moisture	NASA SMAP composite radar soil moisture; Monthly Soil Moisture measure (0-10cm; 10-40cm)	3km resolution; daily
