# Supplementary material for: Study Protocol: A Cross-Sectional Examination of Socio-Demographic and Ecological Determinants of Nutrition and Disease Across Madagascar
Source: Front Public Health. 2020 Sep 17;8:500. doi: 10.3389/fpubh.2020.00500 (PMC7527467; doi:10.3389/fpubh.2020.00500)
Supplement: Supplementary file 3 [file Data_Sheet_2.XLSX]

## Sheet: 2 Census
Column heading	Question ID	Variable Name	English question text	Malagasy question text
Section 01: Generating a Household ID			Section 01: Generating a Household ID	Section 01: Création d'un ID pour leménage
2001.001/in_front_of_house	2001.001	in_front_of_house	Please stand in front of the household while generating a unique household code	Mijoroha manoloana ny tokantrano rehefa manamboatra ilay MENAGE ID
2001.002/in_front_of_house_y_n	2001.002	in_front_of_house_y_n	Are you in front of the household?	Mijoroha manoloana ilay trano
2001.003/hh_code	2001.003	hh_code	Harvard Household ID (###)	Harvard Menage ID (###)
2001.004/dbl_check_hh_code	2001.004	dbl_check_hh_code	Double check the Harvard household ID	Hamarino tsara ilay laharan'ny tokantrano
2001.005/dbl_check_hh_code_y_n	2001.005	dbl_check_hh_code_y_n	Is household ID okay?	Mety tsara ilay laharan'ny tokantrano?
2001.006/hh_code_problem	2001.006	hh_code_problem	Delete household ID due to a problem and repeat?	Fafao ilay laharan'ny tokantrano raha misy olana dia havereno
2001.007/hh_ngo_activity_participation	2001.007	hh_ngo_activity_participation	Ask the head of household: Have any of the individuals in the household participated in any ASOTRY/FARARANO or partner NGO activities?	Hanontanio ny lohan'ny tokantrano: nisy olona tato an-tokantrano ve nandray anjara tamin'ny ASOTRY ASOTRY/FARARANO na ONG mpiaraka miasa amin'ny ASOTRY/FARARANO.
2001.008/ngo_hh_card	2001.008	ngo_hh_card	Does this household have a ASOTRY/FARARANO issued card with a barcode or ID number?	Manana karatra ASOTRY/FARARANO ve ity tokantrano ity miaraka amin'ny barcode nalaharana ID?
2001.009/ngo_card_ask	2001.009	ngo_card_ask	Please ask to see the ID card and enter in the HOUSEHOLD ID number (which will be in the form of "Partner/Region_Fokontany Code//Household Code-Individual" (e.g. ODDIT_243//2462-313)	Hanontanio izy hoe afaka mba jerena ve ilay karatra ahitana ilay laharana tsy manana karatra izy dia jerevo ilay lisitra misy ny anaran'ireo olona atao fanadiadiana fa tokony ahitana ilay ASOTRY/FARARANO laharan'ny tokantrano ao.
2001.010/ngo_code_district	2001.010	ngo_code_district	ASOTRY/FARARANO District code:	ASOTRY/FARARANO District code:
2001.011/ngo_code_commune	2001.011	ngo_code_commune	ASOTRY/FARARANO Commune code:	ASOTRY/FARARANO Commune code:
2001.012/ngo_code_fktny	2001.012	ngo_code_fktny	ASOTRY/FARARANO Fokotany code:	ASOTRY/FARARANO Fokotany code:
2001.013/ngo_code_hh	2001.013	ngo_code_hh	ASOTRY/FARARANO Tokontrano/Household code:	ASOTRY/FARARANO Tokontrano code:
2001.014/ngo_code_card	2001.014	ngo_code_card	Household ID Barcode scanning (for household ID cards that have barcodes)	Household ID
2001.015/ngo_code_card_scan	2001.015	ngo_code_card_scan	Scan/Take a picture of the household ID card	Hampiasao ny camera hita ao amin'ilay tablet hangalana ilay Household ID
2001.016/ngo_code_scanpic	2001.016	ngo_code_scanpic	Is the scan of the barcode on the ID card clear? (question not asked in R5V version)	Mazava tsara ve ilay barcode maneho ilay karatra misy ny laharana CRS?
2001.017/ngo_scan_problem	2001.017	ngo_scan_problem	Delete picture of ASOTRY/FARARANO ID card due to a problem and repeat?	Fafao ilay sary raha misy olana dia havereno
Section 02: Individuals within the household			Section 02: Individuals within the household	Section 02: Les individus au sein du ménage
2002.001/hh_as_ind1	2002.001	hh_as_ind1	Please have the head of household respond as Individual 1	Lohan'ny tokantrano no hanontaniana voalohany
2002.002/ind1	2002.002	ind1	INDIVIDUAL 1 - HEAD OF HOUSEHOLD	Olona voalohany-CHEF DE MENAGE
2002.003/add_ind1	2002.003	add_ind1	Add the first individual?	Hampiditra olona voalohany?
2002.004/hoh_y_n	2002.004	hoh_y_n	Head of household?	Lohan'ny tokantrano ve io olona io?
2002.005/hh_ind_count	2002.005	hh_ind_count	How many people live in this household (including yourself)?	Firy no olona mipetraka ato miaraka aminao?
2002.006/hh_adult_count	2002.006	hh_adult_count	How many adults live in this household (including yourself)?	Firy no olon-dehibe (16 taona no mihakatra) mipetraka ato miaraka aminao?
2002.007/name	2002.007	name	Name (that you are called by)?	Anarana fiantso?
2002.008/permanent_resident	2002.008	permanent_resident	Are you a permanent household member?	Mipetraka maharitra ato an-tokantrano ve ianao?
2002.009/6_mo_residence_y_n	2002.009	6_mo_residence_y_n	Have you lived in the household during the last 6 months?	Nipetraka tato ve ianao nandritra ny enim-bolana lasa?
2002.010/absence_reason	2002.010	absence_reason	Reasons for absence?	Inona no antony tsy nahateto anao?
2002.011/absence_reason_other	2002.011	absence_reason_other	If other, reason for absence?	Raha hafa, inona no antony tsy nahateto anao?
2002.012/absence_frequency	2002.012	absence_frequency	Frequency of absence?	Ny hatetikin'ny fotoana tsy mahaeto anao?
2002.013/dob_yr	2002.013	dob_yr	DOB: Year	Taona nahaterahana ?
2002.014/dob_day	2002.014	dob_day	DOB: Day	Andro nahaterahana ?
2002.015/dob_mo	2002.015	dob_mo	DOB: Month	Volana nahaterahana?
2002.016/age	2002.016	age	Age	Taona
2002.017/dob_confirmed	2002.017	dob_confirmed	Is DOB confirmed by birth certificate or ID?	Nohamarinina tamin'ny kopy ve na kara-panondro io daty io?
2002.018/sex	2002.018	sex	Sex	Sex
2002.019/father_birth_vill	2002.019	father_birth_vill	Location of FATHER’S birth: Village	Anaran'ny tanàna nahaterahan'ny ray
2002.020/father_birth_vill_other	2002.020	father_birth_vill_other	If other, Location of FATHER’S birth: Village	Raha hafa, Anaran'ny tanàna nahaterahan'ny ray
2002.021/mother_birth_vill	2002.021	mother_birth_vill	Location of MOTHER’S birth: Village	Anaran'ny tanàna nahaterahan'ny reny?
2002.022/mother_birth_vill_other	2002.022	mother_birth_vill_other	Location of MOTHER’S birth: Village	Raha hafa, Anaran'ny tanàna nahaterahan'ny reny?
2002.023/ind_ngo_activity_participation	2002.023	ind_ngo_activity_participation	Did this INDIVIDUAL participate in any ASOTRY/FARARANO Fararano project activities?	Nandray anjara amin'ny tetikasa ASOTRY ve io olona io?
2002.024/ind_ngo_activity	2002.024	ind_ngo_activity	What activiti(es)?	Inona daholo ireo "activity" nandraisany anjara tamin'ny ASOTRY?
2002.025/ngo_ind_card	2002.025	ngo_ind_card	ASOTRY/FARARANO INDIVIDUAL barcode or ID number present for this individual?	Manana ASOTRY/FARARANO barcode na ID ve io olona io?
2002.026/ngo_card_scan	2002.026	ngo_card_scan	Scan the barcode	Raiso ny barecode
2002.027/ngo_code_district	2002.027	ngo_code_district	ASOTRY/FARARANO District code:	ASOTRY/FARARANO District code:
2002.028/ngo_code_commune	2002.028	ngo_code_commune	ASOTRY/FARARANO Commune code:	ASOTRY/FARARANO Commune code:
2002.029/ngo_code_fktny	2002.029	ngo_code_fktny	ASOTRY/FARARANO Fokotany code:	ASOTRY/FARARANO Fokotany code:
2002.030/ngo_code_hh	2002.030	ngo_code_hh	ASOTRY/FARARANO Household code:	ASOTRY/FARARANO Tokontrano code:
2002.031/ngo_code_ind	2002.031	ngo_code_ind	ASOTRY/FARARANO Indivvidual code (note that no individual codes for R5)	ASOTRY/FARARANO: Olona Code
2002.032/ind_code_ready	2002.032	ind_code_ready	Ready to generate a Harvard Individual ID for this individual? (This is different than the ASOTRY/FARARANO ID Code)	Vonona hamoaka ilay Harvard ID an'ity olona ity? (tsy mitovy amin'ny ASOTRY/FARARANO ID Code ito)
2002.033/hh_code	2002.033	hh_code	Harvard Household ID (###)	Harvard Menage ID (###)
2002.034/ind_code	2002.034	ind_code	Harvard Individual ID (##) (Head of household should get code 01)	Harvard Individu ID (##). Tokony ho 01 ny Harvard ID ilay lohan'ny tokantrano
2002.035/dbl_check_code	2002.035	dbl_check_code	Double check the Harvard Household ID and the Harvard Individual ID	Hamarino tsara ilay Harvard Menage sy Harvard Individu
Section 03: Additional Individuals in the Household			Section 03: Additional Individuals in the Household	Section 03: Olona hafa ao an-tokantrano ankoatra ny chef de famille
2003.001/prompt_surr	2003.001	prompt_surr	Enumerator prompt: If the individual is child use surrogate responses if necessary	Enumerator prompt: Raha zaza io olona manaraka io, hanontanio raha afaka mamaly eo amin'ny toerany ny reniny na olon-dehibe . Fa hanontanio mivantana kosa raha eo ilay ankizy. Raha tena tanora loatra ankizy dia hanotanio ny reniny na ilay lohan'ny tokantranona na olon-dehibe hafa hamaly eo amin'ny toerany.
2003.002/next_ind	2003.002	next_ind	Next individual	Olana hafa
2003.003/surrogate_y_n	2003.003	surrogate_y_n	Is an adult answering questions for the indvidual (a yound child)?	Olon-dehibe ve no mamaly eo amin'ny toeran'ilay olona (zaza tanora kely)?
2003.004/surrogate	2003.004	surrogate	If Yes, who?	Raha eny, iza no mamaly eo amin'ny toeran'ilay olona?
2003.005/surrogate_other	2003.005	surrogate_other	If other, who?	Raha hafa, iza?
2003.006/permanent_resident	2003.006	permanent_resident	Are you a permanent household member?	Mipetraka maharitra ato an-tokantrano ve ianao?
2003.006/6_mo_residence_y_n	2003.006	6_mo_residence_y_n	Have you lived in the household during the last 6 months?	Nipetraka tato ve ianao nandritra ny enim-bolana lasa?
2003.007/absence_reason	2003.007	absence_reason	Reasons for absence?	Inona no antony tsy nahateto anao?
2003.008/absence_reason_other	2003.008	absence_reason_other	If other, reason for absence?	Raha hafa, Inona no antony tsy nahateto anao?
2003.009/absence_frequency	2003.009	absence_frequency	Frequency of absence?	Ny hatetikin'ny fotoana tsy maha eto anao?
2003.010/relation_to_hoh	2003.010	relation_to_hoh	What is your relationship to the head of household?	Rohim-pihavanana?
2003.011/relation_to_hoh	2003.011	relation_to_hoh	If other, What is your relationship to the head of household?	Raha hafa, Rohim-pihavanana?
2003.012/name	2003.012	name	Name (that you are called by)?	Anarana fiantso?
2003.013/dob_yr	2003.013	dob_yr	DOB: Year	Taona nahaterahana?
2003.014/dob_day	2003.014	dob_day	DOB: Day	Andro nahaterahana?
2003.015/dob_mo	2003.015	dob_mo	DOB: Month	Volana nahaterahana?
2003.016/age	2003.016	age	Age	Taona
2003.017/dob_confirmed	2003.017	dob_confirmed	Is DOB confirmed by birth certificate or ID?	Nohamarinina tamin'ny kopy ve na kara-panondro io daty io?
2003.018/sex	2003.018	sex	Sex	Sex
2003.019/ind_ngo_activity_participation	2003.019	ind_ngo_activity_participation	Did this INDIVIDUAL participate in any ASOTRY/FARARANO Fararano project activities?	Nandray anjara amin'ny Fararano tetikasa ve io olona io?
2003.020/ind_ngo_activity	2003.020	ind_ngo_activity	What activiti(es)?	Inona daholo ireo "activity" nandraisany anjara tamin'ny Fararano?
2003.021/ngo_ind_card	2003.021	ngo_ind_card	ASOTRY/FARARANO INDIVIDUAL barcode or ID number present for this individual?	Manana barcode na ID ve io olona io?
2003.022/ngo_card_scan	2003.022	ngo_card_scan	Scan the barcode	Raiso ny barecode
2003.023/ngo_code_district	2003.023	ngo_code_district	ASOTRY/FARARANO District code:	ASOTRY/FARARANO District code:
2003.024/ngo_code_commune	2003.024	ngo_code_commune	ASOTRY/FARARANO Commune code:	ASOTRY/FARARANO Commune code:
2003.025/ngo_code_fktny	2003.025	ngo_code_fktny	ASOTRY/FARARANO Fokotany code:	ASOTRY/FARARANO Fokotany code:
2003.026/ngo_code_hh	2003.026	ngo_code_hh	ASOTRY/FARARANO Household code:	ASOTRY/FARARANO Tokontrano code:
2003.027/ngo_code_ind	2003.027	ngo_code_ind	ASOTRY/FARARANO Indivvidual code (note that no individual codes for R5)	ASOTRY/FARARANO: Olona Code
2003.028/ind_code_ready	2003.028	ind_code_ready	Ready to generate a Harvard Individual ID for this individual? (This is different than the ASOTRY/FARARANO ID Code)	Vonona hamoaka ilay Harvard ID an'ity olona ity? (tsy mitovy amin'ny ASOTRY/FARARANO ID Code ito)
2003.029/hh_code	2003.029	hh_code	Harvard Household ID (###)	Harvard Menage ID (###)
2003.030/ind_code	2003.030	ind_code	Harvard Individual ID (##)	Harvard Individu ID (##)
2003.031/dbl_check_code	2003.031	dbl_check_code	Is the ID ok?	Mety ve ilay laharan'ilay olona?
2003.032/dbl_check_code	2003.032	dbl_check_code	Delete the code due to a problem and repeat?	Fafao ilay laharan'ilay olona raha nisy olana dia havereno?
Section 04: Verifying census completion			Section 4: Verifying census completion	Section 4: Vita ny census?
2004.001/all_ind_covered	2004.001	all_ind_covered	Were individual records generated for all individuals in the household?	Voaray daholo ny momba momba ny olona rehetra ato amin'ity tokantrano ity?
2004.002/ind_not_covered	2004.002	ind_not_covered	Were there individuals in the household that were not surveyed?	Misy olona ato an-tokantrano tsy tafiditra ve ?
2004.003/ind_not_covered_why	2004.003	ind_not_covered_why	If yes, why?	Raha eny inona no antony?
