# Supplementary material for: Study Protocol: A Cross-Sectional Examination of Socio-Demographic and Ecological Determinants of Nutrition and Disease Across Madagascar
Source: Front Public Health. 2020 Sep 17;8:500. doi: 10.3389/fpubh.2020.00500 (PMC7527467; doi:10.3389/fpubh.2020.00500)
Supplement: Supplementary file 4 [file Data_Sheet_3.XLSX]

## Sheet: 3 Head of Household
Column heading	Question ID	Variable Name	English question text	Malagasy question text
Section 01: Individual ID and Gender			Section 01: Individual ID and Gender	Section 01: ID des individus
3001.001/hh_id	3001.001	hh_id	Harvard Household ID (###)	Harvard Menage ID (###)
3001.002/ind_id	3001.002	ind_id	Harvard Individual ID (##)	Harvard Individu ID (##)
3001.003/dob_yr	3001.003	dob_yr	DOB: Year	Daty nahaterahana: Taona (####)
3001.004/dob_mo	3001.004	dob_mo	DOB: Month	Daty nahaterahana: Volana
3001.005/dob_day	3001.005	dob_day	Dob: Day	Daty nahaterahana: Andro (##)
3001.006/age	3001.006	age	Age	Taonan'ilay olona
Section 02: Demographics			Section 02: Demographics	Section 02 : Démographie
3002.001/marital_stat	3002.001	marital_stat	What is your current martial status?	Inona no satam-panambadianao?
3002.002/religion	3002.002	religion	What is your religion?	Inona no antokom-pinoana misy anao?
3002.003/religion_other	3002.003	religion_other	If other, What is your religion?	Raha hafa, Inona no antokom-pinoana misy anao?
Section 03: Education			Section 03: Education	Section 03: Education
3003.001/school_y_n	3003.001	school_y_n	Did you attend any school?	Nandrato fianara ve ianao?
3003.002/school_max	3003.002	school_max	What is the highest level of education you have attained: primary, secondary 1, secondary 2, or higher?	Inona no fianarana avo indrindra vitanao: primaire, secondaire 1, secondaire 2, enseignement supérieur?
3003.003/school_primary	3003.003	school_primary	What is the highest grade of education you have attained in primary?	Kilasy fahafiry no vitanao farany tamin'ny primaire?
3003.004/school_sec1	3003.004	school_sec1	What is the highest grade of education you have attained in secondary1?	Kilasy fahafiry no vitanao farany tamin'ny secondaire 1?
3003.005/school_sec2	3003.005	school_sec2	What is the highest grade of education you have attained in secondary2?	Kilasy fahafiry no vitanao farany tamin'ny secondaire 2?
3003.006/school_high	3003.006	school_high	What is the highest grade of education you have attained in higher education?	Firy "eme annee" no vitanao farany?
3003.007/school_total_yrs	3003.007	school_total_yrs	Total years of education?	Totalin'ny taona nianarana
3003.008/read_y_n	3003.008	read_y_n	Are you able to read?	Mahay mamaky teny?
3003.009/write_y_n	3003.009	write_y_n	Are you able to write?	Mahay manoratra?
Section 04: Cash income recall (past month)			Section 04: Cash income recall (past month)	Section 04: Revenu et depense
4.1 Cash Crops			4.1 Cash Crops	4.1 Voly takalo vola
3004.001/cash_crops_list	3004.001	cash_crops_list	What are the cash crops that brought you cash income last month (up to 5)?	Inona avy ireo voly 5 tena nampidi-bola anao tao anatin'ny volana lasa
3004.002/prompt_local_units	3004.002	prompt_local_units	Prompt: Local Units	Prompt: UNITE LOCALE
3004.003/local_units	3004.003	local_units	Note: what is the locally used unit of sale?	Inona no venty fampiasa:
3004.004/rice_paddy	3004.004	rice_paddy	Rice: paddy	Inona no venty ampiasainao amin'ny (unité locale) Paddy
3004.005/rice_husked	3004.005	rice_husked	Rice: husked	Inona no venty ampiasainao amin'ny (unité locale) Riz décortiqué
3004.006/corn_dried_grains	3004.006	corn_dried_grains	Corn: dried grains	Inona no venty ampiasainao amin'ny (unité locale) Maïs grains sec
3004.007/corn_dried_cob	3004.007	corn_dried_cob	Corn: dried cob	Inona no venty ampiasainao amin'ny (unité locale) Maïs epi secs
3004.008/corn_husked	3004.008	corn_husked	Corn: husked	Inona no venty ampiasainao amin'ny (unité locale) Maïs décortiqué
3004.009/corn_fresh_cob	3004.009	corn_fresh_cob	Corn: fresh cob	Inona no venty ampiasainao amin'ny (unité locale) Maïs épi frais
3004.010/corn_flour	3004.010	corn_flour	Corn: flour	Inona no venty ampiasainao amin'ny (unité locale) Farine de maïs
3004.011/wheat	3004.011	wheat	Wheat	Inona no venty ampiasainao amin'ny (unité locale) Blé
3004.012/wheat_flour	3004.012	wheat_flour	Wheat flour	Inona no venty ampiasainao amin'ny (unité locale) Farine de blé
3004.013/barley	3004.013	barley	Barley	Inona no venty ampiasainao amin'ny (unité locale) Orge
3004.014/oat	3004.014	oat	Oat	Inona no venty ampiasainao amin'ny (unité locale) Avoine
3004.015/sorghum	3004.015	sorghum	Sorghum	Inona no venty ampiasainao amin'ny (unité locale) Sorgho
3004.016/cassava_dry	3004.016	cassava_dry	Cassava: dry	Inona no venty ampiasainao amin'ny (unité locale) Manioc sec
3004.017/cassava_fresh	3004.017	cassava_fresh	Cassava: fresh	Inona no venty ampiasainao amin'ny (unité locale) Manioc frais
3004.018/cassava_flour	3004.018	cassava_flour	Cassava: flour	Inona no venty ampiasainao amin'ny (unité locale) Farine de manioc
3004.019/potato	3004.019	potato	Potato	Inona no venty ampiasainao amin'ny (unité locale) Pomme de terre
3004.020/sweet_potato	3004.020	sweet_potato	Sweet potato	Inona no venty ampiasainao amin'ny (unité locale) Patate douce
3004.021/taro	3004.021	taro	Taro	Inona no venty ampiasainao amin'ny (unité locale) Saonjo / Taro
3004.022/wild_yam	3004.022	wild_yam	Wild yam	Inona no venty ampiasainao amin'ny (unité locale) Oviala
3004.023/peanut_in_shell	3004.023	peanut_in_shell	Peanut: in shell	Inona no venty ampiasainao amin'ny (unité locale) Arachide en coque
3004.024/peanut_dry	3004.024	peanut_dry	Peanut: dry	Inona no venty ampiasainao amin'ny (unité locale) Arachides sechées
3004.025/oilcake_presscake	3004.025	oilcake_presscake	Oilcake/presscake	Inona no venty ampiasainao amin'ny (unité locale) Tourteaux
3004.026/beans_white_fresh	3004.026	beans_white_fresh	Beans: white fresh	Inona no venty ampiasainao amin'ny (unité locale) Haricot blanc frais
3004.027/beans_nonwhite_fresh	3004.027	beans_nonwhite_fresh	Beans: nonwhite fresh	Inona no venty ampiasainao amin'ny (unité locale) Haricot non-blanc frais
3004.028/beans_white_dry	3004.028	beans_white_dry	Beans: white dry	Inona no venty ampiasainao amin'ny (unité locale) Haricot blanc sec
3004.029/beans_nonwhite_dry	3004.029	beans_nonwhite_dry	Beans: nonwhite dry	Inona no venty ampiasainao amin'ny (unité locale) Haricot non-blanc sec
3004.030/soy	3004.030	soy	Soy	Inona no venty ampiasainao amin'ny (unité locale) Soja
3004.031/beans_voanjobory_fresh	3004.031	beans_voanjobory_fresh	Beans: voanjobory fresh	Inona no venty ampiasainao amin'ny (unité locale) Voanjobory lena
3004.032/beans_voanjobory_dry	3004.032	beans_voanjobory_dry	Beans: voanjobory dry	Inona no venty ampiasainao amin'ny (unité locale) Voanjobory maina
3004.033/beans_kabaro_fresh	3004.033	beans_kabaro_fresh	Beans: kabaro fresh	Inona no venty ampiasainao amin'ny (unité locale) Kabaro lena
3004.034/beans_kabaro_dry	3004.034	beans_kabaro_dry	Beans: kabaro dry	Inona no venty ampiasainao amin'ny (unité locale) Kabaro maina
3004.035/lentils	3004.035	lentils	Lentils	Inona no venty ampiasainao amin'ny (unité locale) Lentilles
3004.036/voanemba	3004.036	voanemba	Voanemba	Inona no venty ampiasainao amin'ny (unité locale) Voanemba
3004.037/peas_fresh	3004.037	peas_fresh	Peas: fresh	Inona no venty ampiasainao amin'ny (unité locale) Petits pois frais
3004.038/onion	3004.038	onion	Onion	Inona no venty ampiasainao amin'ny (unité locale) Oignon
3004.039/garlic	3004.039	garlic	Garlic	Inona no venty ampiasainao amin'ny (unité locale) Ail
3004.040/leeks	3004.040	leeks	Leeks	Inona no venty ampiasainao amin'ny (unité locale) Poireaux
3004.041/tomato	3004.041	tomato	Tomato	Inona no venty ampiasainao amin'ny (unité locale) Tomate
3004.042/carrot	3004.042	carrot	Carrot	Inona no venty ampiasainao amin'ny (unité locale) Carotte
3004.043/turnip	3004.043	turnip	Turnip	Inona no venty ampiasainao amin'ny (unité locale) Navet
3004.044/cabbage_red	3004.044	cabbage_red	Cabbage: red	Inona no venty ampiasainao amin'ny (unité locale) Chouxvert-rouge
3004.045/cauliflower	3004.045	cauliflower	Cauliflower	Inona no venty ampiasainao amin'ny (unité locale) Choux-fleurs
3004.046/squash	3004.046	squash	Squash	Inona no venty ampiasainao amin'ny (unité locale) Courge
3004.047/zucchini	3004.047	zucchini	Zucchini	Inona no venty ampiasainao amin'ny (unité locale) Courgette
3004.048/cucumber	3004.048	cucumber	Cucumber	Inona no venty ampiasainao amin'ny (unité locale) Concombre
3004.049/chyote	3004.049	chyote	Chyote	Inona no venty ampiasainao amin'ny (unité locale) Chouchoute
3004.050/greens	3004.050	greens	Greens	Inona no venty ampiasainao amin'ny (unité locale) Brède
3004.051/salad	3004.051	salad	Salad	Inona no venty ampiasainao amin'ny (unité locale) Salade
3004.052/pillipilli	3004.052	pillipilli	Pillipilli	Inona no venty ampiasainao amin'ny (unité locale) Pimentpilo
3004.053/chile_pepper	3004.053	chile_pepper	Chile pepper	Inona no venty ampiasainao amin'ny (unité locale) Sakaybe
3004.054/green_pepper	3004.054	green_pepper	Green pepper	Inona no venty ampiasainao amin'ny (unité locale) Poivron
3004.055/other_vegetables	3004.055	other_vegetables	Other vegetables	Inona no venty ampiasainao amin'ny (unité locale) Autreslégumes
3004.056/pineapple	3004.056	pineapple	Pineapple	Inona no venty ampiasainao amin'ny (unité locale) Ananas
3004.057/jackfruit	3004.057	jackfruit	Jackfruit	Inona no venty ampiasainao amin'ny (unité locale) Apalibe
3004.058/avocado	3004.058	avocado	Avocado	Inona no venty ampiasainao amin'ny (unité locale) Avocat
3004.059/banana	3004.059	banana	Banana	Inona no venty ampiasainao amin'ny (unité locale) Banane
3004.060/lemon	3004.060	lemon	Lemon	Inona no venty ampiasainao amin'ny (unité locale) Citron
3004.061/cœurdebœuf	3004.061	cœurdebœuf	Cœurdebœuf	Inona no venty ampiasainao amin'ny (unité locale) Cœurdebœuf
3004.062/soursop	3004.062	soursop	Soursop	Inona no venty ampiasainao amin'ny (unité locale) Corossol
3004.063/strawberry	3004.063	strawberry	Strawberry	Inona no venty ampiasainao amin'ny (unité locale) Fraises
3004.064/guava	3004.064	guava	Guava	Inona no venty ampiasainao amin'ny (unité locale) Goyave
3004.065/granadilla	3004.065	granadilla	Granadilla	Inona no venty ampiasainao amin'ny (unité locale) Grenadelle
3004.066/persimmon	3004.066	persimmon	Persimmon	Inona no venty ampiasainao amin'ny (unité locale) Kakis
3004.067/lychees	3004.067	lychees	Lychees	Inona no venty ampiasainao amin'ny (unité locale) Litchis
3004.068/mandarine	3004.068	mandarine	Mandarine	Inona no venty ampiasainao amin'ny (unité locale) Mandarine
3004.069/mango	3004.069	mango	Mango	Inona no venty ampiasainao amin'ny (unité locale) Mangue
3004.070/mokonazy_tsinefo	3004.070	mokonazy_tsinefo	Mokonazy/tsinefo	Inona no venty ampiasainao amin'ny (unité locale) Mokonazy/tsinefo
3004.071/orange	3004.071	orange	Orange	Inona no venty ampiasainao amin'ny (unité locale) Orange
3004.072/papaya	3004.072	papaya	Papaya	Inona no venty ampiasainao amin'ny (unité locale) Papaye
3004.073/peaches	3004.073	peaches	Peaches	Inona no venty ampiasainao amin'ny (unité locale) Peches
3004.074/pears	3004.074	pears	Pears	Inona no venty ampiasainao amin'ny (unité locale) Poires
3004.075/apples	3004.075	apples	Apples	Inona no venty ampiasainao amin'ny (unité locale) Pomme
3004.076/grapes	3004.076	grapes	Raisins	Inona no venty ampiasainao amin'ny (unité locale) Raisins
3004.077/breadfruit	3004.077	breadfruit	Breadfruit	Inona no venty ampiasainao amin'ny (unité locale) Soanambo
3004.078/tamarind	3004.078	tamarind	Tamarind	Inona no venty ampiasainao amin'ny (unité locale) Tamarin
3004.079/vontaka	3004.079	vontaka	Vontaka	Inona no venty ampiasainao amin'ny (unité locale) Vontaka
3004.080/pokpok	3004.080	pokpok	Pokpok	Inona no venty ampiasainao amin'ny (unité locale) Pokpok(voanatsindrana)
3004.081/other_fruits	3004.081	other_fruits	Other fruits	Inona no venty ampiasainao amin'ny (unité locale) Autresfruits
3004.082/cocoa	3004.082	cocoa	Cocoa	Inona no venty ampiasainao amin'ny (unité locale) Cacao
3004.083/sugarcane	3004.083	sugarcane	Sugarcane	Inona no venty ampiasainao amin'ny (unité locale) Canneàsucre
3004.084/coconut	3004.084	coconut	Coconut	Inona no venty ampiasainao amin'ny (unité locale) Coco
3004.085/cotton	3004.085	cotton	Cotton	Inona no venty ampiasainao amin'ny (unité locale) Coton
3004.086/ginger	3004.086	ginger	Ginger	Inona no venty ampiasainao amin'ny (unité locale) Gingembre
3004.087/palm	3004.087	palm	Palm	Inona no venty ampiasainao amin'ny (unité locale) Palmier
3004.088/raffia_palm	3004.088	raffia_palm	Raffia palm	Inona no venty ampiasainao amin'ny (unité locale) Raphia
3004.089/sisal	3004.089	sisal	Sisal	Inona no venty ampiasainao amin'ny (unité locale) Sisal
3004.090/tobacco	3004.090	tobacco	Tobacco	Inona no venty ampiasainao amin'ny (unité locale) Tabac
3004.091/coffee_green	3004.091	coffee_green	Coffee: green	Inona no venty ampiasainao amin'ny (unité locale) Cafévert
3004.092/coffee_commercial	3004.092	coffee_commercial	Coffee: commercial	Inona no venty ampiasainao amin'ny (unité locale) Cafémarchand
3004.093/cinnamon	3004.093	cinnamon	Cinnamon	Inona no venty ampiasainao amin'ny (unité locale) Cannelle
3004.094/cloves	3004.094	cloves	Cloves	Inona no venty ampiasainao amin'ny (unité locale) Girofle
3004.095/pepper_green	3004.095	pepper_green	Pepper: green	Inona no venty ampiasainao amin'ny (unité locale) Poivrevert
3004.096/pepper_black	3004.096	pepper_black	Pepper: black	Inona no venty ampiasainao amin'ny (unité locale) Poivrenoir
3004.097/vanilla_green	3004.097	vanilla_green	Vanilla: green	Inona no venty ampiasainao amin'ny (unité locale) Vanilleverte
3004.098/vanilla_prepared	3004.098	vanilla_prepared	Vanilla: prepared	Inona no venty ampiasainao amin'ny (unité locale) Vanillepréparée
3004.099/other_export_crops	3004.099	other_export_crops	Other export crops	Inona no venty ampiasainao amin'ny (unité locale) Autresculturesd'exportation
3004.100/horticulture	3004.100	horticulture	Horticulture	Inona no venty ampiasainao amin'ny (unité locale) Horticulture
3004.101/prompt_unit_price	3004.101	prompt_unit_price	Prompt: Unit Price (Ariary)	Prix unitaire (Ariary)
3004.102/price_per_unit	3004.102	price_per_unit	Note: Price per unit	Otrinona no vidin'iray venty
3004.103/rice_paddy	3004.103	rice_paddy	Rice: paddy	Otrinona no vidin'iray venty amin'ny Paddy
3004.104/rice_husked	3004.104	rice_husked	Rice: husked	Otrinona no vidin'iray venty amin'ny Riz décortiqué
3004.105/corn_dried_grains	3004.105	corn_dried_grains	Corn: dried grains	Otrinona no vidin'iray venty amin'ny Maïs grains sec
3004.106/corn_dried_cob	3004.106	corn_dried_cob	Corn: dried cob	Otrinona no vidin'iray venty amin'ny Maïs epi secs
3004.107/corn_husked	3004.107	corn_husked	Corn: husked	Otrinona no vidin'iray venty amin'ny Maïs décortiqué
3004.108/corn_fresh_cob	3004.108	corn_fresh_cob	Corn: fresh cob	Otrinona no vidin'iray venty amin'ny Maïs épi frais
3004.109/corn_flour	3004.109	corn_flour	Corn: flour	Otrinona no vidin'iray venty amin'ny Farine de maïs
3004.110/wheat	3004.110	wheat	Wheat	Otrinona no vidin'iray venty amin'ny Blé
3004.111/wheat_flour	3004.111	wheat_flour	Wheat flour	Otrinona no vidin'iray venty amin'ny Farine de blé
3004.112/barley	3004.112	barley	Barley	Otrinona no vidin'iray venty amin'ny Orge
3004.113/oat	3004.113	oat	Oat	Otrinona no vidin'iray venty amin'ny Avoine
3004.114/sorghum	3004.114	sorghum	Sorghum	Otrinona no vidin'iray venty amin'ny Sorgho
3004.115/cassava_dry	3004.115	cassava_dry	Cassava: dry	Otrinona no vidin'iray venty amin'ny Manioc sec
3004.116/cassava_fresh	3004.116	cassava_fresh	Cassava: fresh	Otrinona no vidin'iray venty amin'ny Manioc frais
3004.117/cassava_flour	3004.117	cassava_flour	Cassava: flour	Otrinona no vidin'iray venty amin'ny Farine de manioc
3004.118/potato	3004.118	potato	Potato	Otrinona no vidin'iray venty amin'ny Pomme de terre
3004.119/sweet_potato	3004.119	sweet_potato	Sweet potato	Otrinona no vidin'iray venty amin'ny Patate douce
3004.120/taro	3004.120	taro	Taro	Otrinona no vidin'iray venty amin'ny Saonjo / Taro
3004.121/wild_yam	3004.121	wild_yam	Wild yam	Otrinona no vidin'iray venty amin'ny Oviala
3004.122/peanut_in_shell	3004.122	peanut_in_shell	Peanut: in shell	Otrinona no vidin'iray venty amin'ny Arachide en coque
3004.123/peanut_dry	3004.123	peanut_dry	Peanut: dry	Otrinona no vidin'iray venty amin'ny Arachides sechées
3004.124/oilcake_presscake	3004.124	oilcake_presscake	Oilcake/presscake	Otrinona no vidin'iray venty amin'ny Tourteaux
3004.125/beans_white_fresh	3004.125	beans_white_fresh	Beans: white fresh	Otrinona no vidin'iray venty amin'ny Haricot blanc frais
3004.126/beans_nonwhite_fresh	3004.126	beans_nonwhite_fresh	Beans: nonwhite fresh	Otrinona no vidin'iray venty amin'ny Haricot non-blanc frais
3004.127/beans_white_dry	3004.127	beans_white_dry	Beans: white dry	Otrinona no vidin'iray venty amin'ny Haricot blanc sec
3004.128/beans_nonwhite_dry	3004.128	beans_nonwhite_dry	Beans: nonwhite dry	Otrinona no vidin'iray venty amin'ny Haricot non-blanc sec
3004.129/soy	3004.129	soy	Soy	Otrinona no vidin'iray venty amin'ny Soja
3004.130/beans_voanjobory_fresh	3004.130	beans_voanjobory_fresh	Beans: voanjobory fresh	Otrinona no vidin'iray venty amin'ny Voanjobory lena
3004.131/beans_voanjobory_dry	3004.131	beans_voanjobory_dry	Beans: voanjobory dry	Otrinona no vidin'iray venty amin'ny Voanjobory maina
3004.132/beans_kabaro_fresh	3004.132	beans_kabaro_fresh	Beans: kabaro fresh	Otrinona no vidin'iray venty amin'ny Kabaro lena
3004.133/beans_kabaro_dry	3004.133	beans_kabaro_dry	Beans: kabaro dry	Otrinona no vidin'iray venty amin'ny Kabaro maina
3004.134/lentils	3004.134	lentils	Lentils	Otrinona no vidin'iray venty amin'ny Lentilles
3004.135/voanemba	3004.135	voanemba	Voanemba	Otrinona no vidin'iray venty amin'ny Voanemba
3004.136/peas_fresh	3004.136	peas_fresh	Peas: fresh	Otrinona no vidin'iray venty amin'ny Petits pois frais
3004.137/onion	3004.137	onion	Onion	Otrinona no vidin'iray venty amin'ny Oignon
3004.138/garlic	3004.138	garlic	Garlic	Otrinona no vidin'iray venty amin'ny Ail
3004.139/leeks	3004.139	leeks	Leeks	Otrinona no vidin'iray venty amin'ny Poireaux
3004.140/tomato	3004.140	tomato	Tomato	Otrinona no vidin'iray venty amin'ny Tomate
3004.141/carrot	3004.141	carrot	Carrot	Otrinona no vidin'iray venty amin'ny Carotte
3004.142/turnip	3004.142	turnip	Turnip	Otrinona no vidin'iray venty amin'ny Navet
3004.143/cabbage_red	3004.143	cabbage_red	Cabbage: red	Otrinona no vidin'iray venty amin'ny Chouxvert-rouge
3004.144/cauliflower	3004.144	cauliflower	Cauliflower	Otrinona no vidin'iray venty amin'ny Choux-fleurs
3004.145/squash	3004.145	squash	Squash	Otrinona no vidin'iray venty amin'ny Courge
3004.146/zucchini	3004.146	zucchini	Zucchini	Otrinona no vidin'iray venty amin'ny Courgette
3004.147/cucumber	3004.147	cucumber	Cucumber	Otrinona no vidin'iray venty amin'ny Concombre
3004.148/chyote	3004.148	chyote	Chyote	Otrinona no vidin'iray venty amin'ny Chouchoute
3004.149/greens	3004.149	greens	Greens	Otrinona no vidin'iray venty amin'ny Brède
3004.150/salad	3004.150	salad	Salad	Otrinona no vidin'iray venty amin'ny Salade
3004.151/pillipilli	3004.151	pillipilli	Pillipilli	Otrinona no vidin'iray venty amin'ny Pimentpilo
3004.152/chile_pepper	3004.152	chile_pepper	Chile pepper	Otrinona no vidin'iray venty amin'ny Sakaybe
3004.153/green_pepper	3004.153	green_pepper	Green pepper	Otrinona no vidin'iray venty amin'ny Poivron
3004.154/other_vegetables	3004.154	other_vegetables	Other vegetables	Otrinona no vidin'iray venty amin'ny Autreslégumes
3004.155/pineapple	3004.155	pineapple	Pineapple	Otrinona no vidin'iray venty amin'ny Ananas
3004.156/jackfruit	3004.156	jackfruit	Jackfruit	Otrinona no vidin'iray venty amin'ny Apalibe
3004.157/avocado	3004.157	avocado	Avocado	Otrinona no vidin'iray venty amin'ny Avocat
3004.158/banana	3004.158	banana	Banana	Otrinona no vidin'iray venty amin'ny Banane
3004.159/lemon	3004.159	lemon	Lemon	Otrinona no vidin'iray venty amin'ny Citron
3004.160/cœurdebœuf	3004.160	cœurdebœuf	Cœurdebœuf	Otrinona no vidin'iray venty amin'ny Cœurdebœuf
3004.161/soursop	3004.161	soursop	Soursop	Otrinona no vidin'iray venty amin'ny Corossol
3004.162/strawberry	3004.162	strawberry	Strawberry	Otrinona no vidin'iray venty amin'ny Fraises
3004.163/guava	3004.163	guava	Guava	Otrinona no vidin'iray venty amin'ny Goyave
3004.164/granadilla	3004.164	granadilla	Granadilla	Otrinona no vidin'iray venty amin'ny Grenadelle
3004.165/persimmon	3004.165	persimmon	Persimmon	Otrinona no vidin'iray venty amin'ny Kakis
3004.166/lychees	3004.166	lychees	Lychees	Otrinona no vidin'iray venty amin'ny Litchis
3004.167/mandarine	3004.167	mandarine	Mandarine	Otrinona no vidin'iray venty amin'ny Mandarine
3004.168/mango	3004.168	mango	Mango	Otrinona no vidin'iray venty amin'ny Mangue
3004.169/mokonazy_tsinefo	3004.169	mokonazy_tsinefo	Mokonazy/tsinefo	Otrinona no vidin'iray venty amin'ny Mokonazy/tsinefo
3004.170/orange	3004.170	orange	Orange	Otrinona no vidin'iray venty amin'ny Orange
3004.171/papaya	3004.171	papaya	Papaya	Otrinona no vidin'iray venty amin'ny Papaye
3004.172/peaches	3004.172	peaches	Peaches	Otrinona no vidin'iray venty amin'ny Peches
3004.173/pears	3004.173	pears	Pears	Otrinona no vidin'iray venty amin'ny Poires
3004.174/apples	3004.174	apples	Apples	Otrinona no vidin'iray venty amin'ny Pomme
3004.175/grapes	3004.175	grapes	Raisins	Otrinona no vidin'iray venty amin'ny Raisins
3004.176/breadfruit	3004.176	breadfruit	Breadfruit	Otrinona no vidin'iray venty amin'ny Soanambo
3004.177/tamarind	3004.177	tamarind	Tamarind	Otrinona no vidin'iray venty amin'ny Tamarin
3004.178/vontaka	3004.178	vontaka	Vontaka	Otrinona no vidin'iray venty amin'ny Vontaka
3004.179/pokpok	3004.179	pokpok	Pokpok	Otrinona no vidin'iray venty amin'ny Pokpokvoanatsindrana
3004.180/other_fruits	3004.180	other_fruits	Other fruits	Otrinona no vidin'iray venty amin'ny Autresfruits
3004.181/cocoa	3004.181	cocoa	Cocoa	Otrinona no vidin'iray venty amin'ny Cacao
3004.182/sugarcane	3004.182	sugarcane	Sugarcane	Otrinona no vidin'iray venty amin'ny Canneàsucre
3004.183/coconut	3004.183	coconut	Coconut	Otrinona no vidin'iray venty amin'ny Coco
3004.184/cotton	3004.184	cotton	Cotton	Otrinona no vidin'iray venty amin'ny Coton
3004.185/ginger	3004.185	ginger	Ginger	Otrinona no vidin'iray venty amin'ny Gingembre
3004.186/palm	3004.186	palm	Palm	Otrinona no vidin'iray venty amin'ny Palmier
3004.187/raffia_palm	3004.187	raffia_palm	Raffia palm	Otrinona no vidin'iray venty amin'ny Raphia
3004.188/sisal	3004.188	sisal	Sisal	Otrinona no vidin'iray venty amin'ny Sisal
3004.189/tobacco	3004.189	tobacco	Tobacco	Otrinona no vidin'iray venty amin'ny Tabac
3004.190/coffee_green	3004.190	coffee_green	Coffee: green	Otrinona no vidin'iray venty amin'ny Cafévert
3004.191/coffee_commercial	3004.191	coffee_commercial	Coffee: commercial	Otrinona no vidin'iray venty amin'ny Cafémarchand
3004.192/cinnamon	3004.192	cinnamon	Cinnamon	Otrinona no vidin'iray venty amin'ny Cannelle
3004.193/cloves	3004.193	cloves	Cloves	Otrinona no vidin'iray venty amin'ny Girofle
3004.194/pepper_green	3004.194	pepper_green	Pepper: green	Otrinona no vidin'iray venty amin'ny Poivrevert
3004.195/pepper_black	3004.195	pepper_black	Pepper: black	Otrinona no vidin'iray venty amin'ny Poivrenoir
3004.196/vanilla_green	3004.196	vanilla_green	Vanilla: green	Otrinona no vidin'iray venty amin'ny Vanilleverte
3004.197/vanilla_prepared	3004.197	vanilla_prepared	Vanilla: prepared	Otrinona no vidin'iray venty amin'ny Vanillepréparée
3004.198/other_export_crops	3004.198	other_export_crops	Other export crops	Otrinona no vidin'iray venty amin'ny Autresculturesd'exportation
3004.199/horticulture	3004.199	horticulture	Horticulture	Otrinona no vidin'iray venty amin'ny Horticulture
3004.200/prompt_quant	3004.200	prompt_quant	Prompt: Quantity Sold	QUANTITES VENDUES
3004.201/quantity_sold	3004.201	quantity_sold	Quantity Sold	Firy venty no namidy
3004.202/rice_paddy	3004.202	rice_paddy	Rice: paddy	Firy venty tamin'io no namidinao : Paddy
3004.203/rice_husked	3004.203	rice_husked	Rice: husked	Firy venty tamin'io no namidinao : Riz décortiqué
3004.204/corn_dried_grains	3004.204	corn_dried_grains	Corn: dried grains	Firy venty tamin'io no namidinao : Maïs grains sec
3004.205/corn_dried_cob	3004.205	corn_dried_cob	Corn: dried cob	Firy venty tamin'io no namidinao : Maïs epi secs
3004.206/corn_husked	3004.206	corn_husked	Corn: husked	Firy venty tamin'io no namidinao : Maïs décortiqué
3004.207/corn_fresh_cob	3004.207	corn_fresh_cob	Corn: fresh cob	Firy venty tamin'io no namidinao : Maïs épi frais
3004.208/corn_flour	3004.208	corn_flour	Corn: flour	Firy venty tamin'io no namidinao : Farine de maïs
3004.209/wheat	3004.209	wheat	Wheat	Firy venty tamin'io no namidinao : Blé
3004.210/wheat_flour	3004.210	wheat_flour	Wheat flour	Firy venty tamin'io no namidinao : Farine de blé
3004.211/barley	3004.211	barley	Barley	Firy venty tamin'io no namidinao : Orge
3004.212/oat	3004.212	oat	Oat	Firy venty tamin'io no namidinao : Avoine
3004.213/sorghum	3004.213	sorghum	Sorghum	Firy venty tamin'io no namidinao : Sorgho
3004.214/cassava_dry	3004.214	cassava_dry	Cassava: dry	Firy venty tamin'io no namidinao : Manioc sec
3004.215/cassava_fresh	3004.215	cassava_fresh	Cassava: fresh	Firy venty tamin'io no namidinao : Manioc frais
3004.216/cassava_flour	3004.216	cassava_flour	Cassava: flour	Firy venty tamin'io no namidinao : Farine de manioc
3004.217/potato	3004.217	potato	Potato	Firy venty tamin'io no namidinao : Pomme de terre
3004.218/sweet_potato	3004.218	sweet_potato	Sweet potato	Firy venty tamin'io no namidinao : Patate douce
3004.219/taro	3004.219	taro	Taro	Firy venty tamin'io no namidinao : Saonjo / Taro
3004.220/wild_yam	3004.220	wild_yam	Wild yam	Firy venty tamin'io no namidinao : Oviala
3004.221/peanut_in_shell	3004.221	peanut_in_shell	Peanut: in shell	Firy venty tamin'io no namidinao : Arachide en coque
3004.222/peanut_dry	3004.222	peanut_dry	Peanut: dry	Firy venty tamin'io no namidinao : Arachides sechées
3004.223/oilcake_presscake	3004.223	oilcake_presscake	Oilcake/presscake	Firy venty tamin'io no namidinao : Tourteaux
3004.224/beans_white_fresh	3004.224	beans_white_fresh	Beans: white fresh	Firy venty tamin'io no namidinao : Haricot blanc frais
3004.225/beans_nonwhite_fresh	3004.225	beans_nonwhite_fresh	Beans: nonwhite fresh	Firy venty tamin'io no namidinao : Haricot non-blanc frais
3004.226/beans_white_dry	3004.226	beans_white_dry	Beans: white dry	Firy venty tamin'io no namidinao : Haricot blanc sec
3004.227/beans_nonwhite_dry	3004.227	beans_nonwhite_dry	Beans: nonwhite dry	Firy venty tamin'io no namidinao : Haricot non-blanc sec
3004.228/soy	3004.228	soy	Soy	Firy venty tamin'io no namidinao : Soja
3004.229/beans_voanjobory_fresh	3004.229	beans_voanjobory_fresh	Beans: voanjobory fresh	Firy venty tamin'io no namidinao : Voanjobory lena
3004.230/beans_voanjobory_dry	3004.230	beans_voanjobory_dry	Beans: voanjobory dry	Firy venty tamin'io no namidinao : Voanjobory maina
3004.231/beans_kabaro_fresh	3004.231	beans_kabaro_fresh	Beans: kabaro fresh	Firy venty tamin'io no namidinao : Kabaro lena
3004.232/beans_kabaro_dry	3004.232	beans_kabaro_dry	Beans: kabaro dry	Firy venty tamin'io no namidinao : Kabaro maina
3004.233/lentils	3004.233	lentils	Lentils	Firy venty tamin'io no namidinao : Lentilles
3004.234/voanemba	3004.234	voanemba	Voanemba	Firy venty tamin'io no namidinao : Voanemba
3004.235/peas_fresh	3004.235	peas_fresh	Peas: fresh	Firy venty tamin'io no namidinao : Petits pois frais
3004.236/onion	3004.236	onion	Onion	Firy venty tamin'io no namidinao : Oignon
3004.237/garlic	3004.237	garlic	Garlic	Firy venty tamin'io no namidinao : Ail
3004.238/leeks	3004.238	leeks	Leeks	Firy venty tamin'io no namidinao : Poireaux
3004.239/tomato	3004.239	tomato	Tomato	Firy venty tamin'io no namidinao : Tomate
3004.240/carrot	3004.240	carrot	Carrot	Firy venty tamin'io no namidinao : Carotte
3004.241/turnip	3004.241	turnip	Turnip	Firy venty tamin'io no namidinao : Navet
3004.242/cabbage_red	3004.242	cabbage_red	Cabbage: red	Firy venty tamin'io no namidinao : Chouxvert-rouge
3004.243/cauliflower	3004.243	cauliflower	Cauliflower	Firy venty tamin'io no namidinao : Choux-fleurs
3004.244/squash	3004.244	squash	Squash	Firy venty tamin'io no namidinao : Courge
3004.245/zucchini	3004.245	zucchini	Zucchini	Firy venty tamin'io no namidinao : Courgette
3004.246/cucumber	3004.246	cucumber	Cucumber	Firy venty tamin'io no namidinao : Concombre
3004.247/chyote	3004.247	chyote	Chyote	Firy venty tamin'io no namidinao : Chouchoute
3004.248/greens	3004.248	greens	Greens	Firy venty tamin'io no namidinao : Brède
3004.249/salad	3004.249	salad	Salad	Firy venty tamin'io no namidinao : Salade
3004.250/pillipilli	3004.250	pillipilli	Pillipilli	Firy venty tamin'io no namidinao : Pimentpilo
3004.251/chile_pepper	3004.251	chile_pepper	Chile pepper	Firy venty tamin'io no namidinao : Sakaybe
3004.252/green_pepper	3004.252	green_pepper	Green pepper	Firy venty tamin'io no namidinao : Poivron
3004.253/other_vegetables	3004.253	other_vegetables	Other vegetables	Firy venty tamin'io no namidinao : Autreslégumes
3004.254/pineapple	3004.254	pineapple	Pineapple	Firy venty tamin'io no namidinao : Ananas
3004.255/jackfruit	3004.255	jackfruit	Jackfruit	Firy venty tamin'io no namidinao : Apalibe
3004.256/avocado	3004.256	avocado	Avocado	Firy venty tamin'io no namidinao : Avocat
3004.257/banana	3004.257	banana	Banana	Firy venty tamin'io no namidinao : Banane
3004.258/lemon	3004.258	lemon	Lemon	Firy venty tamin'io no namidinao : Citron
3004.259/cœurdebœuf	3004.259	cœurdebœuf	Cœurdebœuf	Firy venty tamin'io no namidinao : Cœurdebœuf
3004.260/soursop	3004.260	soursop	Soursop	Firy venty tamin'io no namidinao : Corossol
3004.261/strawberry	3004.261	strawberry	Strawberry	Firy venty tamin'io no namidinao : Fraises
3004.262/guava	3004.262	guava	Guava	Firy venty tamin'io no namidinao : Goyave
3004.263/granadilla	3004.263	granadilla	Granadilla	Firy venty tamin'io no namidinao : Grenadelle
3004.264/persimmon	3004.264	persimmon	Persimmon	Firy venty tamin'io no namidinao : Kakis
3004.265/lychees	3004.265	lychees	Lychees	Firy venty tamin'io no namidinao : Litchis
3004.266/mandarine	3004.266	mandarine	Mandarine	Firy venty tamin'io no namidinao : Mandarine
3004.267/mango	3004.267	mango	Mango	Firy venty tamin'io no namidinao : Mangue
3004.268/mokonazy_tsinefo	3004.268	mokonazy_tsinefo	Mokonazy/tsinefo	Firy venty tamin'io no namidinao : Mokonazy/tsinefo
3004.269/orange	3004.269	orange	Orange	Firy venty tamin'io no namidinao : Orange
3004.270/papaya	3004.270	papaya	Papaya	Firy venty tamin'io no namidinao : Papaye
3004.271/peaches	3004.271	peaches	Peaches	Firy venty tamin'io no namidinao : Peches
3004.272/pears	3004.272	pears	Pears	Firy venty tamin'io no namidinao : Poires
3004.273/apples	3004.273	apples	Apples	Firy venty tamin'io no namidinao : Pomme
3004.274/grapes	3004.274	grapes	Raisins	Firy venty tamin'io no namidinao : Raisins
3004.275/breadfruit	3004.275	breadfruit	Breadfruit	Firy venty tamin'io no namidinao : Soanambo
3004.276/tamarind	3004.276	tamarind	Tamarind	Firy venty tamin'io no namidinao : Tamarin
3004.277/vontaka	3004.277	vontaka	Vontaka	Firy venty tamin'io no namidinao : Vontaka
3004.278/pokpok	3004.278	pokpok	Pokpok	Firy venty tamin'io no namidinao : Pokpokvoanatsindrana
3004.279/other_fruits	3004.279	other_fruits	Other fruits	Firy venty tamin'io no namidinao : Autresfruits
3004.280/cocoa	3004.280	cocoa	Cocoa	Firy venty tamin'io no namidinao : Cacao
3004.281/sugarcane	3004.281	sugarcane	Sugarcane	Firy venty tamin'io no namidinao : Canneàsucre
3004.282/coconut	3004.282	coconut	Coconut	Firy venty tamin'io no namidinao : Coco
3004.283/cotton	3004.283	cotton	Cotton	Firy venty tamin'io no namidinao : Coton
3004.284/ginger	3004.284	ginger	Ginger	Firy venty tamin'io no namidinao : Gingembre
3004.285/palm	3004.285	palm	Palm	Firy venty tamin'io no namidinao : Palmier
3004.286/raffia_palm	3004.286	raffia_palm	Raffia palm	Firy venty tamin'io no namidinao : Raphia
3004.287/sisal	3004.287	sisal	Sisal	Firy venty tamin'io no namidinao : Sisal
3004.288/tobacco	3004.288	tobacco	Tobacco	Firy venty tamin'io no namidinao : Tabac
3004.289/coffee_green	3004.289	coffee_green	Coffee: green	Firy venty tamin'io no namidinao : Cafévert
3004.290/coffee_commercial	3004.290	coffee_commercial	Coffee: commercial	Firy venty tamin'io no namidinao : Cafémarchand
3004.291/cinnamon	3004.291	cinnamon	Cinnamon	Firy venty tamin'io no namidinao : Cannelle
3004.292/cloves	3004.292	cloves	Cloves	Firy venty tamin'io no namidinao : Girofle
3004.293/pepper_green	3004.293	pepper_green	Pepper: green	Firy venty tamin'io no namidinao : Poivrevert
3004.294/pepper_black	3004.294	pepper_black	Pepper: black	Firy venty tamin'io no namidinao : Poivrenoir
3004.295/vanilla_green	3004.295	vanilla_green	Vanilla: green	Firy venty tamin'io no namidinao : Vanilleverte
3004.296/vanilla_prepared	3004.296	vanilla_prepared	Vanilla: prepared	Firy venty tamin'io no namidinao : Vanillepréparée
3004.297/other_export_crops	3004.297	other_export_crops	Other export crops	Firy venty tamin'io no namidinao : Autresculturesd'exportation
3004.298/horticulture	3004.298	horticulture	Horticulture	Firy venty tamin'io no namidinao : Horticulture
4.2 Cash income from animal and livestock sale in the last month (up to 5)			4.2 Cash income from animal and livestock sale in the last month (up to 5)	4.2 Biby fiompy namidy 5 namidy tao anatin'ny volana lasa
3004.299/animals_sold	3004.299	animals_sold	Animals sold?	Biby namidy?
3004.300/animals_sold_other	3004.300	animals_sold_other	If other, animals sold?	Raha hafa, Biby namidy?
3004.301/unit_of_sale	3004.301	unit_of_sale	Note: what is the locally used unit of sale?	VENTY (UNITE LOCALE)
3004.302/cow	3004.302	cow	Cow	Inona no venty ampiasainao rehefa mivarotra azy (unité locale ) Omby
3004.303/chicken	3004.303	chicken	Chicken	Inona no venty ampiasainao rehefa mivarotra azy (unité locale ) akoho
3004.304/duck	3004.304	duck	Duck	Inona no venty ampiasainao rehefa mivarotra azy (unité locale ) gana
3004.305/pig	3004.305	pig	Pig	Inona no venty ampiasainao rehefa mivarotra azy (unité locale ) kisoa
3004.306/goat	3004.306	goat	Goat	Inona no venty ampiasainao rehefa mivarotra azy (unité locale ) osy
3004.307/sheep	3004.307	sheep	Sheep	Inona no venty ampiasainao rehefa mivarotra azy (unité locale ) ondry
3004.308/rabbit	3004.308	rabbit	Rabbit	Inona no venty ampiasainao rehefa mivarotra azy (unité locale ) bitro
3004.309/turkey	3004.309	turkey	Turkey	Inona no venty ampiasainao rehefa mivarotra azy (unité locale ) vorintsiloza
3004.310/ducks_all_types	3004.310	ducks_all_types	Ducks all types	Inona no venty ampiasainao rehefa mivarotra azy (unité locale ) vorondrano
3004.311/shellfish	3004.311	shellfish	Shellfish	Inona no venty ampiasainao rehefa mivarotra azy (unité locale ) hazandranomasina
3004.312/other_animals	3004.312	other_animals	Other animals	Inona no venty ampiasainao rehefa mivarotra azy (unité locale ) hafa
3004.313/cost_per_unit	3004.313	cost_per_unit	Note: what is the cost per unit	PRIX UNITAIRE
3004.314/cow	3004.314	cow	Cow	Firy venty no namidy (unité locale ) Omby
3004.315/chicken	3004.315	chicken	Chicken	Firy venty no namidy (unité locale ) akoho
3004.316/duck	3004.316	duck	Duck	Firy venty no namidy (unité locale ) gana
3004.317/pig	3004.317	pig	Pig	Firy venty no namidy (unité locale ) kisoa
3004.318/goat	3004.318	goat	Goat	Firy venty no namidy (unité locale ) osy
3004.319/sheep	3004.319	sheep	Sheep	Firy venty no namidy (unité locale ) ondry
3004.320/rabbit	3004.320	rabbit	Rabbit	Firy venty no namidy (unité locale ) bitro
3004.321/turkey	3004.321	turkey	Turkey	Firy venty no namidy (unité locale ) vorintsiloza
3004.322/ducks_all_types	3004.322	ducks_all_types	Ducks all types	Firy venty no namidy (unité locale ) vorondrano
3004.323/shellfish	3004.323	shellfish	Shellfish	Firy venty no namidy (unité locale ) hazandranomasina
3004.324/other_animals	3004.324	other_animals	Other animals	Firy venty no namidy (unité locale ) hafa
4.3 Things other than cash crops or livestock sold for cash this past month			4.3 Things other than cash crops or livestock sold for cash this past month	4.3 Zavatra hafa namidy ankoatra ny voly sy ny biby fiompy
3004.325/prompt_other_sales	3004.325	prompt_other_sales	Prompt: Other crops or livestock sold	Prompt: Zavatra hafa namidy ankoatra ny voly sy ny biby fiompy
3004.326/sold_other	3004.326	sold_other	Did you sell something else beside cash crops or livestock?	Nivarotra zavatra hafa ankoatra ny voly sy ny biby fiompy
3004.327/sold_what	3004.327	sold_what	What?	Inona?
3004.328/sold_unit	3004.328	sold_unit	Unit?	Inona no venty ampiasainao?
3004.329/sold_price	3004.329	sold_price	Unit price?	Otrinona ny iray venty?
4.4 Wage labor within the last month			4.4 Wage labor within the last month	4.4 Asa nikaramanao tao anatin'ny volana lasa
3004.330/wage_labor	3004.330	wage_labor	What was your wage labor work in the past month (up to 5)?	Inona ireo asa (5) nampidi-bola anao tamin'ny volana lasa
3004.331/wage_labor_other	3004.331	wage_labor_other	If other, what was the other wage labor?	Inona ilay asa hafa?
3004.332/wage_selling	3004.332	wage_selling	What were the wages for: selling?	Otrinona no niditra taminao nivarotra
3004.333/wage_unspecified	3004.333	wage_unspecified	What were the wages for: wage labor unspecified?	Otrinona no niditra taminao niasa tanin'olona
3004.334/wage_fishing	3004.334	wage_fishing	What were the wages for: fishing?	Otrinona no niditra taminao nanjono
3004.335/wage_guardian	3004.335	wage_guardian	What were the wages for: guardian?	Otrinona no niditra taminao gardien
3004.336/wage_work_in_field	3004.336	wage_work_in_field	What were the wages for: work in fields?	Otrinona no niditra taminao nanao asa-tanana
3004.337/wage_mining	3004.337	wage_mining	What were the wages for: mining?	Otrinona no niditra taminao nitrandraka vatosoa, volamena
3004.338/wage_cattle	3004.338	wage_cattle	What were the wages for: caring for cattle?	Otrinona no niditra taminao Mpiandry omby
3004.339/wage_chaffeur	3004.339	wage_chaffeur	What were the wages for: chaffeur?	Otrinona no niditra taminao Sofera
3004.340/wage_childcare	3004.340	wage_childcare	What were the wages for: caring for children?	Otrinona no niditra taminao niandry zaza
3004.341/wage_farming	3004.341	wage_farming	What were the wages for: farming?	Otrinona no niditra taminao namboly
3004.342/wage_other	3004.342	wage_other	What were the wages for: other	Otrinona no niditra taminao Hafa
3004.343/other_earners_in_hh	3004.343	other_earners_in_hh	Who else in the household generate income?	Iza no ko olona mampidi-bolo ato an-tokantranonareo?
3004.344/other_earners_other	3004.344	other_earners_other	If other, Who else in the household generate income?	Raha eny, Iza no ko olona mampidi-bolo ato an-tokantranonareo?
4.5 Remittances			4.5 Remittances	4.5 Mandray sy mandefa vola amin'ny olona
3004.345/num_outside_relatives	3004.345	num_outside_relatives	How many of your relatives are living outside the community you live in? (999 if IDK)	Firy ny isan'ny havanao akaiky mipetraka ivelan'ny tanàna hipetrahanao? (999 raha tsy aiko)
3004.346/pay_remittances	3004.346	pay_remittances	Do you pay remittances to anyone in your extended family?	Mandefa vola amin'ny havanao ve ianao?
3004.347/pay_to	3004.347	pay_to	Who?	Iza?
3004.348/pay_freq	3004.348	pay_freq	How often per year?	Impiry isan-taona eo ianao no mandefa vola aNy amin'ny havanao?
3004.349/pay_amount	3004.349	pay_amount	How much money on average per remittance?	Otrinona eo eo izany vola nalefanao izany?
3004.350/receive_remittances	3004.350	receive_remittances	Do you receive remittances from anyone in your extended family?	Mandray vola avy amin'ny havanao ve ianao?
3004.351/receive_from	3004.351	receive_from	If yes, by whom?	Iza?
3004.352/receive_freq	3004.352	receive_freq	How often per year?	Impiry isan-taona eo ianao no mandray vola any amin'ny havanao?
3004.353/receive_amount	3004.353	receive_amount	How much money on average per remittance?	Otrinona eo eo izany vola vorainao izany?
Section 05: Goods Available at Market			Section 05: Goods Available at Market	Section 05: An-tsena na bazary ireto zavatra ireto
3005.001/prompt1_goods	3005.001	prompt1_goods	Prompt: Standard goods	Prompt: Panier standard de biens
3005.002/prompt2_goods	3005.002	prompt2_goods	Prompt: Ask about goods that can be found at the market	Hanontanio raha hita eny an-tsena na bazary ireto zavatra ireto
3005.003/cereals	3005.003	cereals	CEREALS	CEREALES
3005.004/rice_dehusked_local	3005.004	rice_dehusked_local	Rice: dehusked, local	Riz décortiqué local
3005.005/rice_dehusked_imported	3005.005	rice_dehusked_imported	Rice: dehusked, imported	Riz décortiqué importé
3005.006/rice_paddy	3005.006	rice_paddy	Rice: Paddy	Paddy
3005.007/corn	3005.007	corn	Corn	Maïs
3005.008/flours	3005.008	flours	FLOURS	FARINES DE
3005.009/flour_rice	3005.009	flour_rice	Flour: Rice	Farine de riz
3005.010/flour_cassava	3005.010	flour_cassava	Flour: Cassava	Farine de Manioc
3005.011/tubers	3005.011	tubers	Tubers	TUBERCULES
3005.012/cassava_green	3005.012	cassava_green	Cassava green	Manioc vert
3005.013/sweet_potato	3005.013	sweet_potato	Sweet potato	Patate douces
3005.014/wild_yam	3005.014	wild_yam	Wild yam	Ovy ala
3005.015/dry_vegetables	3005.015	dry_vegetables	DRY VEGETABLES	LEGUMINEUSES SECHES
3005.016/dry_beans	3005.016	dry_beans	Dry beans	Haricots secs
3005.017/poids_de_cap	3005.017	poids_de_cap	Poids de cap	Poids de cap
3005.018/voanjobory_lentils	3005.018	voanjobory_lentils	Voanjobory/lentils	Voanjobory/lentilles
3005.019/other_dry_vegetables	3005.019	other_dry_vegetables	Other dry vegetables	Autres légumineuses sèches
3005.020/fruits	3005.020	fruits	FRUITS	FRUITS
3005.021/banana	3005.021	banana	Banana	Banane
3005.022/papaya	3005.022	papaya	Papaya	Papaye
3005.023/lychee	3005.023	lychee	Lychee	Letchis
3005.024/dry_fruit	3005.024	dry_fruit	Dry fruit	Fruits séchés
3005.025/avocado	3005.025	avocado	Avocado	Avocat
3005.026/coconut	3005.026	coconut	Coconut	Coco
3005.027/vegetables_misc	3005.027	vegetables_misc	VEGETABLES MISC	LEGUMES
3005.028/greens	3005.028	greens	Greens	Anana
3005.029/onion	3005.029	onion	Onion	Oignons
3005.030/tomato	3005.030	tomato	Tomato	Tomates
3005.031/carrot	3005.031	carrot	Carrot	Carottes
3005.032/meats_and_poultry	3005.032	meats_and_poultry	MEATS AND POULTRY	VIANDES-POISSONS-VOLAILLES
3005.033/beef	3005.033	beef	Beef	Viande de bœuf
3005.034/mutton	3005.034	mutton	Mutton	Viande de mouton
3005.035/goat	3005.035	goat	Goat	Viande de chèvre
3005.036/pork	3005.036	pork	Pork	Viande de porc
3005.037/chicken	3005.037	chicken	Chicken	Poulet
3005.038/other_fowl	3005.038	other_fowl	Other fowl	Autres volailles
3005.039/fish_fresh_frozen	3005.039	fish_fresh_frozen	Fish: fresh, frozen	Poissons frais, congelés
3005.040/shellfish	3005.040	shellfish	Crustaceans	Crustacés
3005.041/produits_dabat	3005.041	produits_dabat	Produits d'abat	Produits d'abat
3005.042/fish_dried_smoked	3005.042	fish_dried_smoked	Fish: dried, smoked	Poissons séchés ou fumés
3005.043/products_delevage	3005.043	products_delevage	PRODUITS D'ELEVAGE	PRODUITS D'ELEVAGE
3005.044/egg	3005.044	egg	Egg	Œuf
3005.045/honey	3005.045	honey	Honey	Miel
3005.046/milk	3005.046	milk	Milk	Lait
3005.047/other_milk	3005.047	other_milk	Other milk	Autres lait
3005.048/oils_fats_sugar	3005.048	oils_fats_sugar	OILS/FATS/SUGAR	HUILES/GRAISSE/SUCRE
3005.049/oils	3005.049	oils	Oils	Huiles
3005.050/margarine	3005.050	margarine	Margarine	Margarine
3005.051/sugar_industrial	3005.051	sugar_industrial	Sugar: Industrial	Sucre industriel
3005.052/sugar_malagasy	3005.052	sugar_malagasy	Sugar: Malagasy	Sucre gasy
3005.053/products_finis	3005.053	products_finis	PRODUITS FINIS	PRODUITS FINIS
3005.054/breads	3005.054	breads	Breads	Pains
3005.055/beignet_sns	3005.055	beignet_sns	Beignet (mofo gasy, menakely, sns)	Beignet (mofo gasy, menakely, sns)
3005.056/viennoiserie	3005.056	viennoiserie	Viennoiserie (pain au chocolat, croissant, sns)	Viennoiserie (pain au chocolat, croissant, sns)
3005.057/coffee	3005.057	coffee	Coffee	Cafe
3005.058/noodles	3005.058	noodles	Noodles sedap sns	Pate sedap, apollo, indomie,sns
3005.059/dairy_products	3005.059	dairy_products	DAIRY PRODUCTS	PRODUITS LAITIERS
3005.060/butter	3005.060	butter	Butter	Beurre
3005.061/yogurt	3005.061	yogurt	Yogurt	Yaourt
3005.062/cheese	3005.062	cheese	Cheese	Fromage
3005.063/misc	3005.063	misc	MISC	MISC
3005.064/salt	3005.064	salt	Salt	Sel
3005.065/petrol	3005.065	petrol	Petrol	Petrol
3005.066/gasoline	3005.066	gasoline	Gasoline	Essence
3005.067/matches	3005.067	matches	Matches	Allumettes
3005.068/cloth	3005.068	cloth	Cloth	lamba
Section 06: Large purchases last month			Section 06: Large purchases last month	Section 06: Zavatra lafo novidiana tamin'ny herinandro lasa
3006.001/purchases_last_mo	3006.001	purchases_last_mo	Last month, list 10 expensive things you purchased	Tao anatin'ny herinandro, tanisao ireo zavatra 10 novidiana sy nandanianao vola be indrindra
3006.002/purchases_amount	3006.002	purchases_amount	How much did you spend?	Otrinona no nolanianao?
Section 07: House, water, and hygeine infrastructure			Section 07: House, water, and hygeine infrastructure	Section 07: Indice de qualité structurale de la maison
3007.001/walls	3007.001	walls	What are the walls made of?	Vita amin'ny inona no rindrina ato aminareo?
3007.002/walls_other	3007.002	walls_other	If other, What are the walls made of?	Raha hafa, Vita amin'ny inona no rindrina ato aminareo?
3007.003/floor	3007.003	floor	What is the floor made of?	Vita amin'ny inona ny gorodona?
3007.004/floor_other	3007.004	floor_other	If other, What is the floor made of?	Raha hafa, Vita amin'ny inona ny gorodona?
3007.005/ceiling	3007.005	ceiling	What is the ceiling made of?	Vita amin'ny inona ny valindrihana?
3007.006/ceiling_other	3007.006	ceiling_other	If other, What is the ceiling made of?	Raha hafa, Vita amin'ny inona ny valindrihana?
3007.007/roof	3007.007	roof	What is the roof made of?	Vita amin'ny inona ny tafonareo?
3007.008/roof_other	3007.008	roof_other	If other, What is the roof made of?	Raha hafa, Vita amin'ny inona ny tafonareo?
3007.009/rooms_num	3007.009	rooms_num	How many rooms are in the house?	Firy ny efitra ato an-trano?
3007.010/own_house	3007.010	own_house	Do you own a house?	Manana trano ve ianao?
3007.011/rent_house	3007.011	rent_house	Do you rent a house?	Manofa trano ve ianao?
3007.012/squatting	3007.012	squatting	Are you squatting in the house?	Mipetraka an-tranon'olona tsy nahazoana fangatahana avy amin'ny tompony ary tsy mandoha hofan-trano?
3007.013/cooking_fuel	3007.013	cooking_fuel	What fuel do you use to cook?	Inona no fampiasanao rehefa mahandro sakafo?
3007.014/cooking_fuel_other	3007.014	cooking_fuel_other	If other, What fuel do you use to cook?	Raha hafa, Inona no fampiasanao rehefa mahandro sakafo?
3007.015/house_lighting	3007.015	house_lighting	How do you light your house?	Inona no jiro fampiasanao hanazavana ny trano?
3007.016/house_lighting_other	3007.016	house_lighting_other	If other, How do you light your house?	Raha hafa, Inona no jiro fampiasanao hanazavana ny trano?
3007.017/toilet	3007.017	toilet	What type of toilet do you have?	Inona karazana lava-piringy hampiasainao?
3007.018/toilet_other	3007.018	toilet_other	If other, What type of toilet do you have?	Raha hafa, Inona karazana lava-piringy hampiasainao?
3007.019/toilet_shared	3007.019	toilet_shared	Is it a shared toilet?	Ihombonana amin'ny hafa ve ilay lava-piringy?
3007.020/garbage	3007.020	garbage	How do you dispose of garbage?	Ahoana no fomba fanarianao fako?
3007.021/garbage_other	3007.021	garbage_other	If other, How do you dispose of garbage?	Raha hafa, Ahoana no fomba fanarianao fako?
3007.022/drinking_water	3007.022	drinking_water	Where do you access drinking water?	Aiza no hakanareo rano sotroina?
3007.023/drinking_water_other	3007.023	drinking_water_other	If other, Where do you access drinking water?	Raha hafa, Aiza no hakanareo rano sotroina?
3007.024/minutes_to_drinking	3007.024	minutes_to_drinking	How many minutes walking to access this water source?	Firy minitra miala eto, raha mandeha tongotra, ahitana rano sotroina?
3007.025/water_for_laundry	3007.025	water_for_laundry	Where do you access water to wash clothes?	Aiza ny toerana hangalanareo rano hanasana lamba?
3007.026/water_for_laundry_other	3007.026	water_for_laundry_other	If other, Where do you access water to wash clothes?	Raha hafa, Aiza ny toerana hangalanareo rano hanasana lamba?
3007.027/water_for_handwashing	3007.027	water_for_handwashing	Where do you access water to wash hands?	Aiza no toerana hangalanareo rano hanasana tanana matetika?
3007.028/water_for_handwashing_other	3007.028	water_for_handwashing_other	If other, Where do you access water to wash hands?	Raha hafa, Aiza no toerana hangalanareo rano hanasana tanana matetika?
3007.029/handwash_loc	3007.029	handwash_loc	Where do you wash your hands most often?	Aiza no toerana hanasanareo tanana?
3007.030/handwash_loc_other	3007.030	handwash_loc_other	If other, Where do you wash your hands most often?	Raha hafa, Aiza no toerana hanasanareo tanana?
3007.031/water_availble_in_hh	3007.031	water_availble_in_hh	DON'T ASK: By direct observation, does this location have water available?	AZA MANONTANY: Raha jerena mivantana, ahitana rano ve ity toerana ity?
3007.032/soap_type	3007.032	soap_type	DON'T ASK: What type of soap is available at this location?	AZA MANONTANY: Inona no karazana savony hita amin'ity tanàna ity?
3007.033/soap_for_hands	3007.033	soap_for_hands	Do you have soap available to wash hands?	Manana savony hanasana tanana ve ianao?
3007.034/insecticide_ever	3007.034	insecticide_ever	Has your house ever been sprayed by insecticides or products that kill mosquitoes?	EFA nisy nanisy insecticide na fanafody famonoana moka ve tato an-tokantranonareo?
3007.035/insecticide_when	3007.035	insecticide_when	If YES, when?	Raha ENY, tamin'ny taona oviana?
3007.036/insecticide_last_yr	3007.036	insecticide_last_yr	Within the last 12 months, has your house been sprayed by insecticides or products that kill mosquitoes?	TAO ANATIN'NY 12 VOLANA LASA nisy nanisy insecticide na fanafody famonoana moka ve tato an-tokantranonareo?
Section 08: Hamlets and livestock ownership			Section 08: Hamlets and livestock ownership	Section 08: Hamlets et propriété du bétail
3008.001/hamlet_y_n	3008.001	hamlet_y_n	Do you have a hamlet (lasy)?	Manana lasy ve ianao?
3008.002/hamlet_mos	3008.002	hamlet_mos	Which months did you spend time (or live) there last year?	Volana inona ianao no nilasy tany tamin'ny erin-taona?
3008.003/zebu_count	3008.003	zebu_count	How many of zebu(s) do you own?	Firy ny isan'ny ombinao?
3008.004/chicken_count	3008.004	chicken_count	How many of chicken(s) do you own?	Firy ny isan'ny akohanao?
3008.005/duck_count	3008.005	duck_count	How many of duck(s) do you own?	Firy ny isan'ny voronao?
3008.006/pork_count	3008.006	pork_count	How many of pork(s) do you own?	Firy ny isan'ny kisoanao?
3008.007/goat_count	3008.007	goat_count	How many of goat(s) do you own?	Firy ny isan'ny osy?
3008.008/sheep_count	3008.008	sheep_count	How many of sheep(s) do you own?	Firy ny isan'ny ondrinao?
3008.009/adult_dog_count	3008.009	adult_dog_count	Number of adult dogs (>3 months)	Firy ny isan'ny alika mihoatra ny 3 volana?
3008.010/adult_dog_vacc	3008.010	adult_dog_vacc	Have the adults received a rabies vaccine?	Natao vakisiny amin'ny aromotana ve ny alika mihoatra ny 3 volana?
3008.011/puppy_count	3008.011	puppy_count	Number of puppies (<3 months)	Firy ny isan'ny alika latsaky ny 3 volana?
3008.012/puppy_vacc	3008.012	puppy_vacc	Have the puppies received a rabies vaccine?	Natao vakisiny amin'ny aromotana ve ny alika latsaky ny 3 volana?
3008.013/cat_count	3008.013	cat_count	How many of cat(s) do you own?	Firy ny sakanao?
3008.014/other_animals_y_n	3008.014	other_animals_y_n	Do you have any other animal(s)?	Manana biby hafa ve ianao?
3008.015/other_animal_type	3008.015	other_animal_type	What type of animal(s)?	Inona?
3008.016/other_animal_count	3008.016	other_animal_count	How many?	Firy ny isany?
Section 09: Environmental resource extraction behaviors			Section 09: Environmental resource extraction behaviors	Section 09: Comportements d'extraction des ressources de l'environnement
9.1 Fishing			9.1 Fishing	9.1 Mpanjono
3009.001/fishing	3009.001	fishing	Do you fish?	Manjono/manarato ve ianao?
3009.002/fish_sell_percent	3009.002	fish_sell_percent	If you catch fish what percent of your catch do you sell?	Raha mahazo trondro, firy isan-jato no hamidy?
3009.003/fishing_mos	3009.003	fishing_mos	Which months do you fish?	Volana inona?
9.2 Bushmeat consumption and hunting			9.2 Bushmeat consumption and hunting	9.2 Fihinanana bibidia sy fihazana bibidia
3009.004/eat_bushmeat	3009.004	eat_bushmeat	Do you eat bushmeat?	Mihinana bibidia ve ianao?
3009.005/bushmeat_type	3009.005	bushmeat_type	What bushmeat have you eaten?	Inona no bibidia efa nohaninao?
3009.006/bushmeat_type_other	3009.006	bushmeat_type_other	What other bushmeat have you eaten?	Inona no bibidia hafa efa nohaninao?
3009.007/hunting	3009.007	hunting	Do you hunt wildlife?	Mihaza ve ianao?
3009.008/hunting_season	3009.008	hunting_season	Is there a season to when you hunt?	Misy fotoana tena hihazanao?
3009.009/hunting_mos	3009.009	hunting_mos	Which months?	Volana inona?
3009.010/hunting_mo_freq	3009.010	hunting_mo_freq	When you hunt in that month, how often ?	Rehefa mihaza ianao amin'io volana io dia isaky ny inona?
3009.011/hunt_freq_day	3009.011	hunt_freq_day	How many times (in a season) per day do you hunt?	Impiry isan'andro
3009.012/hunt_freq_week	3009.012	hunt_freq_week	How many times (in a season) per week do you hunt?	Impiry isaky ny herinandro
3009.013/hunt_freq_mo	3009.013	hunt_freq_mo	How many times (in a season) per month do you hunt?	Impiry isam-bolana
3009.014/hunt_freq_yr	3009.014	hunt_freq_yr	How many times (in a season) per year do you hunt?	Impiry isan-taona
9.3 NGO participation and mining			9.3 NGO participation and mining	9.3 FARARANO/ASOTRY Activity ary mitrandraka
3009.015/ngo_activity_participation	3009.015	ngo_activity_participation	What activiti(es) do you participate in for the FARARANO/ASOTRY project?	Inona no activity handraisanao anjara amin'ny ASOTRY
3009.016/mining	3009.016	mining	Do you mine?	Mitrandraka vato ianao?
3009.017/mining_season	3009.017	mining_season	Is there a season to when you mine?	Misy fotoana fitrandrahana vato?
3009.018/mining_mos	3009.018	mining_mos	What months do you mine?	Volana inona ianao no mandeha mitrandraka vato?
3009.019/mining_targets	3009.019	mining_targets	What type(s) of stone(s) do you mine for?	Inona no karazana vato trandrahanao?
3009.020/mining_targets_other	3009.020	mining_targets_other	If other, What type(s) of stone(s) do you mine for?	Raha hafa, Inona no karazana vato trandrahanao?
3009.021/mining_days_stay	3009.021	mining_days_stay	How many days will you spend at the mine (carrière) before returning to a village?	Maharitra firy andro mijanona any amin'ny kariera alohan'ny hodiana any an- tanàna
3009.022/mining_by_hand	3009.022	mining_by_hand	Do you dig by hand or by machine?	Mitrandraka amin'ny tanana ianao sa amin'ny machine?
Section 10: Dealing with Shocks			Section 10: Dealing with Shocks	Section 10: Faire face aux chocs
3010.001/shock_y_n	3010.001	shock_y_n	In the past 12 months, did a SHOCK affect your household?	Tamin'ny 12 volana lasa ve nisy voina nahazo ny tokantranonareo toa ny rizo-doza, valala, tondra-drano, main-tany, olana ara-pahasalamana, fandriam-pahalemana, sns?
3010.002/shock_when	3010.002	shock_when	If yes, when did this SHOCK happen?	Oviana no niseho io voina io?
3010.003/shock_cope	3010.003	shock_cope	How did you cope with this SHOCK?	Ahoana no fomba nihatrehanao io voina io?
3010.004/shock_cope_other	3010.004	shock_cope_other	If other, How did you cope with this SHOCK?	Raha hafa, Ahoana no fomba nihatrehanao io voina io?
