# Supplementary material for: Study Protocol: A Cross-Sectional Examination of Socio-Demographic and Ecological Determinants of Nutrition and Disease Across Madagascar
Source: Front Public Health. 2020 Sep 17;8:500. doi: 10.3389/fpubh.2020.00500 (PMC7527467; doi:10.3389/fpubh.2020.00500)
Supplement: Supplementary file 5 [file Data_Sheet_4.XLSX]

## Sheet: 4 Adults
Column headings	Question ID	Variable_Name	English question text	Malagasy question text
Section 01: ID and gender			Section 01: ID and gender	Section 01: ID des individus et genre
4001.001/gender	4001.001	gender	Gender	Genre
4001.002/hh_id	4001.002	hh_id	Harvard Household ID	Harvard Menage ID (###)
4001.003/ind_id	4001.003	ind_id	Harvard Individual ID	Harvard Individu ID (##)
4001.004/dob_yr	4001.004	dob_yr	DOB: Year	Daty nahaterahana: Taona (####)
4001.005/dob_mo	4001.005	dob_mo	DOB: Month	Daty nahaterahana: Volana
4001.006/dob_day	4001.006	dob_day	DOB: Day	Daty nahaterahana: Andro (# or ##)
4001.007/age	4001.007	age	Age	Taonan'ilay olona
Section 02: Birthplace and residence			Section 02: Birthplace and residence	Section 02: Toerana ny naterahana sy mipretraka amizao
4002.001/birth_village_here_y_n	4002.001	birth_village_here_y_n	Is your tanindrazana (location of birth) the same as your current village?	Ny tany hipetrahanao ve no nahaterahanao izao?
4002.002/arrive_yr	4002.002	arrive_yr	Which year did you arrive in current village?	Taona inona ianao no nanomboka nipetraka teto? (9999 raha tsy aiko)
4002.003/arrive_mo	4002.003	arrive_mo	Which month did you arrive in current village	Volana inona ianao no nanomboka nipetraka teto?
4002.004/why_move	4002.004	why_move	Why did you move?	Inona no antony nahatonga anao nipetraka eto?
4002.005/why_move_other	4002.005	why_move_other	If other, Why did you move?	Raha hafa, Inona no antony nahatonga anao nipetraka eto?
4002.006/birthplace_name	4002.006	birthplace_name	What is the name of your birthplace?	Inona no anaran'ilay tanàna nahaterahanao?
Section 03: Socio-economics status			Section 03: Socio-economics status	Section 03: Le statut socio- économique
4003.001/occupation	4003.001	occupation	What is your primary occupation?	Inona no asa foto-pivelomanao?
4003.002/occupation_other	4003.002	occupation_other	If other, What is your primary occupation?	Raha hafa, Inona no asa foto-pivelomanao?
4003.003/occupation_time	4003.003	occupation_time	How long have you been in this occupation in years?	Firy taona no nanaovanao io asa io? (99 raha tsy aiko)
4003.004/occupation_prev_y_n	4003.004	occupation_prev_y_n	Did you have a previous occupation?	Nanana asa hafa ve ianao teo aloha?
4003.005/occupation_prev	4003.005	occupation_prev	What was your previous occupation ?	Inona no asa nataonao talohan'io?
4003.006/occupation_change	4003.006	occupation_change	Why did you change occupation?	Inona no anton'ny nahatonga anao niova asa?
4003.007/wage_labor	4003.007	wage_labor	In the last month, have you participated in wage labor?	Nikarama ve ianao tamin'ny volana lasa?
4003.008/wage_labor_where	4003.008	wage_labor_where	Where?	Taiza no nahazo karama ianao?
4003.009/wage_labor_where_other	4003.009	wage_labor_where_other	If other, Where?	Raha hafa, Taiza no nahazo karama ianao?
4003.010/wage_labor_wages	4003.010	wage_labor_wages	How much did you earn from wages in the past month?	Otrinona no karama noraisinao tamin'ny volana lasa (9999 raha tsy aiko)
Section 04: Living in or regular travel to another village			Section 04: Living in or regular travel to another village	Section 04: Vivre ou Voyage régulier vers un autre village
4004.001/other_village_y_n	4004.001	other_village_y_n	In the PAST YEAR, did you live for at least one month in a village other than your primary residence village?	Tamin'ny taona lasa, nipetraka iray volana (na mahery) tamin'ny tanàna hafa ve ianao ankoatra ny tanàna tena hipetrahanao?
4004.002/other_village_mo	4004.002	other_village_mo	Which month(s) of the year you did not live in this place?	Volana inona ianao no tsy nipetraka teto?
4004.003/other_village_jan	4004.003	other_village_jan	In which village did you live in January?	Tanàna taiza no nipetrahanao tamin'ny Janoary?
4004.004/other_village_fknty_jan	4004.004	other_village_fknty_jan	In which Fokontany did you live in January?	Fokontany taiza no nipetrahanao tamin'ny Janoary?
4004.005/other_village_fam_jan	4004.005	other_village_fam_jan	Who in your immediate family traveled with you?	Iza tao amin'ny ankohonanao akaiky no niaraka taminao tamin'ny Janoary?
4004.006/other_village_feb	4004.006	other_village_feb	In which village did you live in February?	Tanàna taiza no nipetrahanao tamin'ny Febroary?
4004.007/other_village_fknty_feb	4004.007	other_village_fknty_feb	In which Fokontany did you live in February?	Fokontany taiza no nipetrahanao tamin'ny Febroary?
4004.008/other_village_fam_feb	4004.008	other_village_fam_feb	Who in your immediate family traveled with you?	Iza tao amin'ny ankohonanao akaiky no niaraka taminao tamin'ny Febroary?
4004.009/other_village_mar	4004.009	other_village_mar	In which village did you live in March?	Tanàna taiza no nipetrahanao tamin'ny Marsa?
4004.010/other_village_fknty_mar	4004.010	other_village_fknty_mar	In which Fokontany did you live in March?	Fokontany taiza no nipetrahanao tamin'ny Marsa?
4004.011/other_village_fam_mar	4004.011	other_village_fam_mar	Who in your immediate family traveled with you?	Iza tao amin'ny ankohonanao akaiky no niaraka taminao tamin'ny Marsa?
4004.012/other_village_apr	4004.012	other_village_apr	In which village did you live in April?	Tanàna taiza no nipetrahanao tamin'ny Aprily?
4004.013/other_village_fknty_apr	4004.013	other_village_fknty_apr	In which Fokontany did you live in April?	Fokontany taiza no nipetrahanao tamin'ny Aprily?
4004.014/other_village_fam_apr	4004.014	other_village_fam_apr	Who in your immediate family traveled with you?	Iza tao amin'ny ankohonanao akaiky no niaraka taminao tamin'ny Aprily?
4004.015/other_village_may	4004.015	other_village_may	In which village did you live in May?	Tanàna taiza no nipetrahanao tamin'ny Mey?
4004.016/other_village_fknty_may	4004.016	other_village_fknty_may	In which Fokontany did you live in May?	Fokontany taiza no nipetrahanao tamin'ny Mey?
4004.017/other_village_fam_may	4004.017	other_village_fam_may	Who in your immediate family traveled with you?	Iza tao amin'ny ankohonanao akaiky no niaraka taminao tamin'ny Mey?
4004.018/other_village_jun	4004.018	other_village_jun	In which village did you live in June?	Tanàna taiza no nipetrahanao tamin'ny Jiona?
4004.019/other_village_fknty_jun	4004.019	other_village_fknty_jun	In which Fokontany did you live in June?	Fokontany taiza no nipetrahanao tamin'ny Jiona?
4004.020/other_village_fam_jun	4004.020	other_village_fam_jun	Who in your immediate family traveled with you?	Iza tao amin'ny ankohonanao akaiky no niaraka taminao tamin'ny Jiona?
4004.021/other_village_jul	4004.021	other_village_jul	In which village did you live in July?	Tanàna taiza no nipetrahanao tamin'ny Jolay?
4004.022/other_village_fknty_jul	4004.022	other_village_fknty_jul	In which Fokontany did you live in July?	Fokontany taiza no nipetrahanao tamin'ny Jolay?
4004.023/other_village_fam_jul	4004.023	other_village_fam_jul	Who in your immediate family traveled with you?	Iza tao amin'ny ankohonanao akaiky no niaraka taminao tamin'ny Jolay?
4004.024/other_village_aug	4004.024	other_village_aug	In which village did you live in August?	Tanàna taiza no nipetrahanao tamin'ny Aogositra?
4004.025/other_village_fknty_aug	4004.025	other_village_fknty_aug	In which Fokontany did you live in August?	Fokontany taiza no nipetrahanao tamin'ny Aogositra?
4004.026/other_village_fam_aug	4004.026	other_village_fam_aug	Who in your immediate family traveled with you?	Iza tao amin'ny ankohonanao akaiky no niaraka taminao tamin'ny Aogositra?
4004.027/other_village_sep	4004.027	other_village_sep	In which village did you live in September?	Tanàna taiza no nipetrahanao tamin'ny Septambra?
4004.028/other_village_fknty_sep	4004.028	other_village_fknty_sep	In which Fokontany did you live in September?	Fokontany taiza no nipetrahanao tamin'ny Septambra?
4004.029/other_village_fam_sep	4004.029	other_village_fam_sep	Who in your immediate family traveled with you?	Iza tao amin'ny ankohonanao akaiky no niaraka taminao tamin'ny Septambra?
4004.030/other_village_oct	4004.030	other_village_oct	In which village did you live in October?	Tanàna taiza no nipetrahanao tamin'ny Oktobra?
4004.031/other_village_fknty_oct	4004.031	other_village_fknty_oct	In which Fokontany did you live in October?	Fokontany taiza no nipetrahanao tamin'ny Oktobra?
4004.032/other_village_fam_oct	4004.032	other_village_fam_oct	Who in your immediate family traveled with you?	Iza tao amin'ny ankohonanao akaiky no niaraka taminao tamin'ny Oktobra?
4004.033/other_village_nov	4004.033	other_village_nov	In which village did you live in November?	Tanàna taiza no nipetrahanao tamin'ny Novambra?
4004.034/other_village_fknty_nov	4004.034	other_village_fknty_nov	In which Fokontany did you live in November?	Fokontany taiza no nipetrahanao tamin'ny Novambra?
4004.035/other_village_fam_nov	4004.035	other_village_fam_nov	Who in your immediate family traveled with you?	Iza tao amin'ny ankohonanao akaiky no niaraka taminao tamin'ny Novambra?
4004.036/other_village_dec	4004.036	other_village_dec	In which village did you live in December?	Tanàna taiza no nipetrahanao tamin'ny Desambra?
4004.037/other_village_fknty_dec	4004.037	other_village_fknty_dec	In which Fokontany did you live in December?	Fokontany taiza no nipetrahanao tamin'ny Desambra?
4004.038/other_village_fam_dec	4004.038	other_village_fam_dec	Who in your immediate family traveled with you?	Iza tao amin'ny ankohonanao akaiky no niaraka taminao tamin'ny Desambra?
4004.039/why_seasonal_travel	4004.039	why_seasonal_travel	Why did you travel seasonally?	Inona no antony hivoahanao eto an-tanàna?
4004.040/why_seasonal_travel_other	4004.040	why_seasonal_travel_other	If other, Why did you travel seasonally?	Raha hafa, Inona no antony hivoahanao eto an-tanàna ?
4004.041/seasonal_travel_yrs	4004.041	seasonal_travel_yrs	For how many years have you been traveling seasonally?	Hafiriana (taona) ianao izay no mivoaka matetika eto an- tanàna ? (9999 raha tsy aiko)
4004.042/travel_recall_2_mo	4004.042	travel_recall_2_mo	For either of the PAST TWO MONTHS, did you travel outside your primary residence village more than twice in that month?	Taminy ROA VOLANA LASA, nivoaka matetika nihoatra ny indroa teto an- tanàna ve ianao?
4004.043/travel_recall_why	4004.043	travel_recall_why	Why did you travel?	Inona no antony nivoahanao teto an- tanàna tamin'izay fotoana izay?
4004.044/travel_recall_why_other	4004.044	travel_recall_why_other	If other, Why did you travel?	Raha hafa, Inona no antony nivoahanao teto an-tanàna tamin'izay fotoana izay?
4004.045/travel_recall_village	4004.045	travel_recall_village	In which village did you stay?	Tanàna taiza no nipetrahanao?
4004.046/travel_recall_fam	4004.046	travel_recall_fam	Who in your family went with you?	Iza tao amin'ny fianakaviana no niaraka taminao?
4004.047/travel_recall_fam_other	4004.047	travel_recall_fam_other	If other, Who in your family went with you?	Raha hafa, Iza tao amin'ny fianakaviana no niaraka taminao?
4004.048/travel_recall_nights	4004.048	travel_recall_nights	How many nights did you stay when you travelled?	Firy alina no nijanonareo tany? (99 raha tsy aiko)
Section 05: Food Security and Coping Strategies			Section 05: Food Security and Coping Strategies	Section 05: Sécurité alimentaire
5.1: HFAIS & USDA section			5.1: HFAIS & USDA section	5.1: Sécurité alimentaire- HFAIS & USDA section
4005.001/yr_worry	4005.001	yr_worry	Last year, did you worry that your household would not have enough food?	Tamin'ny taona lasa, natahotra ve ianao fa tsy ho ampy ny sakafo haninareo ao an-tokantrano?
4005.002/yr_liked_foods	4005.002	yr_liked_foods	Think of types of food that you really like. Last year, were you or any household member not able to eat the kinds of foods you preferred because of a lack of resources?	Eritrereto ny sakafo tena tianao. Tamin'ny taona lasa, tsy afaka nihinana sakafo tena tiana ianao na ny tokantrano manontolo satria noho ny tsy fananana na tsy fisiana?
4005.003/yr_reduced_variety	4005.003	yr_reduced_variety	Last year, did you or any household member have to eat a limited variety of foods due to a lack of resources?	Tamin'ny taona lasa, nihena ny karazan-tsakafo nohaninareo satria noho ny tsy fanana (ohatra hoe mangahazo na oviala fotsiny no nohanina maraina, atoandro, hariva)?
4005.004/yr_disliked_foods	4005.004	yr_disliked_foods	Think of types of food you you don't like. Last year, did you or any household member have to eat some foods that you really did not want to eat because of a lack of resources to obtain other types of food?	Eritrereto ny sakafo tsy tianao. Tamin'ny taona lasa, voatery nihinana sakafo tsy tianao ianao na ny tokantrano manontolo noho ny tsy fanana na tsy fisiana?
4005.005/yr_portion_size	4005.005	yr_portion_size	Last year, did you or any household member have to eat a smaller meal than you felt you needed because there was not enough food?	Tamin'ny taona lasa , voatery nampihena haben'ny sakafo nohanina ianao na ny tokantrano manontolo ny maraina na ny atoandro na ny hariva satria noho ny tsy fahampian'ny sakafo?
4005.006/yr_reduced_meals	4005.006	yr_reduced_meals	Last year, did you or any household member have to eat fewer meals in a day because there was not enough food?	Tamin'ny taona lasa, voatery tsy mihinana sakafo amin'ny maraina na amin'ny atoandro na amin'ny hariva satria noho ny tsy fahampian'ny sakafo hohanina?
4005.007/yr_lack_of_food	4005.007	yr_lack_of_food	Last year, was there ever no food to eat of any kind in your household because of lack of resources to get food?	Tamin'ny taona lasa nisy fotoana tena tsy nisy sakafo nohanina mihintsy tao an-tokantrano na tany amin'ny tanimboly noho ny tsy fananana na tsy fisiana?
4005.008/yr_hungry_night	4005.008	yr_hungry_night	Last year, did you or any household member go to sleep at night hungry because there was not enough food?	Tamin'ny taona lasa , nisy fotoana hoe nandry fotsy na tsy misakafo hariva ianao na ny tao an-tokantrano noho ny tsy fahampiana sakafo hohanina?
4005.009/yr_days_wo_food	4005.009	yr_days_wo_food	Last year, did you or any household member go a whole day and night without eating anything because there was not enough food?	Tamin'ny taona lasa, nisy fotoana ianao na ny olona tao an-tokantrano tsy nihinana sakafo iray andro manontolo sy ny alina noho ny tsy fahampiana sakafo hohanina?
4005.010/yr_sell_for_food	4005.010	yr_sell_for_food	Last year, did you use your savings or sell some of your assests to buy food?	Tamin'ny taona lasa, nisy fotoana ianao nampiasa ny tahiry (vola nangonina) na nivarotra fananana hividianana sakafo hohanina?
4005.011/what_sold	4005.011	what_sold	What did you sell?	Inona no zavatra novarotanao tamin'ny fotoana nampiasa ny tahiry?
4005.012/quantity_sold	4005.012	quantity_sold	How many?	Firy ny zavatra novarotanao tamin'ny fotoana nampiasa ny tahiry?
4005.013/yr_lose_weight	4005.013	yr_lose_weight	Last year, did members of the household (including you) lose weight because there was not enough food to eat?	Tamin'ny taona lasa, nisy fotoana hoe nihena ny lanjanao sy ny lanjan'ny olona sasany tao an-tokantrano noho ny tsy fahampiana sakafo?
5.2: Coping Strategy Index			5.2: Coping Strategy Index	5.2: Coping Strategy Index
4005.014/prompt_csi	4005.014	prompt_csi	Prompt: How many times per week:	Prompt: Noho ny tsy fanana na tsy fisiana: Impiry isaky ny herinandro ianao no:
4005.015/csi_skip_days	4005.015	csi_skip_days	Skip eating for entire days?	Noho ny tsy fanana na tsy fisiana: impiry tao anatin'ny herinandro lasa ianao no tsy misakafo mandritra ny andro manontolo?
4005.016/csi_restrict_nonworkers	4005.016	csi_restrict_nonworkers	Restrict consumption by non-workers in order to feed working members of the household?	Noho ny tsy fanana na tsy fisiana: impiry tao anatin'ny herinandro lasa ianao no nampihena ny sakafo hanin'ireo olona tsy miasa ao an-tokantrano mba hafahan'ireo olona miasa misakafo be be kokoa?
4005.017/csi_restrict_children	4005.017	csi_restrict_children	Restrict consumption by children in order for adults to eat?	Noho ny tsy fanana na tsy fisiana: impiry tao anatin'ny herinandro lasa ianao no nampihena ny sakafo hanin'ireo ankizy (zanaka) amin'izay misakafo be be kokoa ireo olon-dehibe?
4005.018/csi_restrict_adults	4005.018	csi_restrict_adults	Restrict consumption by adults in order for small children to eat?	Noho ny tsy fanana na tsy fisiana: impiry tao anatin'ny herinandro lasa ianao no nampihena ny sakafo hanin'ireo olon-dehibe amin'izay misakafo be be kokoa ny ankizy(zanaka) ?
4005.019/csi_limit_portions	4005.019	csi_limit_portions	Limit portion size at mealtimes?	Noho ny tsy fanana na tsy fisiana: impiry tao anatin'ny herinandro lasa ianao no nampihena ny haben'ny sakafo hanin'ny olona ao an-tokantrano ?
4005.020/csi_send_to_beg	4005.020	csi_send_to_beg	Send household members to beg/ask for food?	Noho ny tsy fanana na tsy fisiana: impiry tao anatin'ny herinandro lasa ianao no nandefa ny olona ao an-tokantrano hangataka sakafo ?
4005.021/csi_send_to_eat	4005.021	csi_send_to_eat	Have household members eat at the house of neighbors or family?	Noho ny tsy fanana na tsy fisiana: impiry tao anatin'ny herinandro lasa ianao no nandefa ny olona ao an-tokantrano hisakafo any amin'ny olona hafa na fianakaviana nany mpiray tanàna ?
4005.022/csi_eat_stock	4005.022	csi_eat_stock	Consume seed stock held for next season?	Noho ny tsy fanana na tsy fisiana: impiry tao anatin'ny herinandro lasa ianao no nihinana ireo masomboly izay tokony hambolena amin'ny vanim-potoana manaraka?
4005.023/csi_harvest_early	4005.023	csi_harvest_early	Harvest immature crops?	Noho ny tsy fanana na tsy fisiana: impiry tao anatin'ny herinandro lasa ianao no naka ireo vokatra nambolena nefa mbola tsy matoy na masaka?
4005.024/csi_hunt	4005.024	csi_hunt	Hunt?	Noho ny tsy fanana na tsy fisiana: impiry tao anatin'ny herinandro lasa ianao no nandeha nihaza bibidia?
4005.025/csi_wild_food	4005.025	csi_wild_food	Gather wild food (oviala, hovotro, na ahany hafa)?	Noho ny tsy fanana na tsy fisiana: impiry tao anatin'ny herinandro lasa ianao no nandeha nihoty sakafodia (tsy nambolena) toy ny oviala na hovotro?
4005.026/csi_use_credit	4005.026	csi_use_credit	Purchase food on credit?	Noho ny tsy fanana na tsy fisiana: impiry tao anatin'ny herinandro lasa ianao no nanao trosan-tsakafo amin'ny mpivarotra na mpiara-monina rehefa hividy sakafo?
4005.027/csi_need_help	4005.027	csi_need_help	Borrow food, or rely on help from a friend or relative?	Noho ny tsy fanana na tsy fisiana: impiry tao anatin'ny herinandro lasa ianao no nihindrana sakafo na naka vonjy any amin'ny namana na havana?
4005.028/csi_reduce_quality	4005.028	csi_reduce_quality	Rely on less preferred and less expensive foods?	Noho ny tsy fanana na tsy fisiana: impiry tao anatin'ny herinandro lasa ianao no nihinana sakafo tsy dia tiana?
Section 06: Dietary Diversity Questions			Section 06: Dietary Diversity Questions	Section 06: Enquêtes sur les apports alimentaires
6.1: Dietary recall (1 day) and counts			6.1: Dietary ecall (1 day) and counts	6.1: Sakafo nohanina omaly sy ny isa lany
4006.001/food_yesterday	4006.001	food_yesterday	List the foods you ate yesterday	Tanisao avy ireo sakafo nohaninanao omaly
4006.002/greens_other	4006.002	greens_other	Greens: other (list)	Ananana hafa inona ( a; b; c; d;…)?
4006.003/wild_birds_other	4006.003	wild_birds_other	Wild birds: other (list)	Vorondia hafa ( a; b; c; d;…)?
4006.004/foods_other	4006.004	foods_other	Other foods (list)	Sakafo hafa
4006.005/veg_other	4006.005	veg_other	Vegetables: other (list)	Autres legumineuses
4006.006/wild_animals_other	4006.006	wild_animals_other	Wild animals: other (list)	Bibidia hafa ( a; b; c; d;…)?
4006.007/rice	4006.007	rice	Rice: cups	Firy kapoka Riz
4006.008/dried_corn	4006.008	dried_corn	Dried corn: cups	Firy kapoka Maïs grains sec
4006.009/wheat	4006.009	wheat	Wheat: cups	Firy kapoka Blé
4006.010/barley	4006.010	barley	Barley: cups	Firy kapoka Orge
4006.011/oats	4006.011	oats	Oats: cups	Firy kapoka Avoine
4006.012/sorghum	4006.012	sorghum	Sorghum: cups	Firy kapoka Sorgho
4006.013/cassava	4006.013	cassava	Cassava: pieces	Firy isa Manioc sec
4006.014/potato	4006.014	potato	Potato: pieces	Firy isa Pomme de terre
4006.015/sweet_potato	4006.015	sweet_potato	Sweet potato: pieces	Firy isa Patate douce
4006.016/taro	4006.016	taro	Taro: pieces	Firy isa Saonjo / Taro
4006.017/yam	4006.017	yam	Yam: pieces	Firy isa Oviala
4006.018/dried_peanuts	4006.018	dried_peanuts	Dried peanuts: cups	Firy kapoka Arachides sechées
4006.019/beans_white_fresh	4006.019	beans_white_fresh	Fresh white beans: cups (not asked in R5V and R3V)	Firy kapoka Haricot blanc frais
4006.020/soy_beans	4006.020	soy_beans	Soy beans: cups	Firy kapoka Soja
4006.021/fresh_voanjobory	4006.021	fresh_voanjobory	Fresh voanjobory: cups	Firy kapoka Voanjobory lena
4006.022/dried_voanjobory	4006.022	dried_voanjobory	Dried voanjobory: cups	Firy kapoka Voanjobory maina
4006.023/fresh_gros_pois	4006.023	fresh_gros_pois	Fresh gros pois: cups	Firy kapoka Kabaro lena
4006.024/dried_gros_pois	4006.024	dried_gros_pois	Dried gros pois: cups	Firy kapoka Kabaro maina
4006.025/lentils	4006.025	lentils	Lentils: cups	Firy kapoka Lentilles
4006.026/voanemba	4006.026	voanemba	Voanemba: cups	Firy kapoka Voanemba
4006.027/fresh_peas	4006.027	fresh_peas	Fresh peas: cups	Firy kapoka Petits pois frais
4006.028/onion	4006.028	onion	Onion: pieces	Firy isa Oignon
4006.029/garlic_cloves	4006.029	garlic_cloves	Garlic: cloves	Firy isa Ail
4006.030/leeks	4006.030	leeks	Leeks: bunches	Firy tokona Poireaux
4006.031/tomatoes	4006.031	tomatoes	Tomatoes: pieces	Firy isa Tomate
4006.032/carrots	4006.032	carrots	Carrots: pieces	Firy isa Carotte
4006.033/turnips	4006.033	turnips	Turnips: pieces	Firy isa Navet
4006.034/red_cabbage	4006.034	red_cabbage	Red cabbage: pieces	Firy isa Chouxvert-rouge
4006.035/cauliflower	4006.035	cauliflower	Cauliflower: pieces	Firy isa Choux-fleurs
4006.036/squash	4006.036	squash	Squash: pieces	Firy isa Courge
4006.037/zucchini	4006.037	zucchini	Zucchini: pieces	Firy isa Courgette
4006.038/cucumber	4006.038	cucumber	Cucumber: pieces	Firy isa Concombre
4006.039/chayote	4006.039	chayote	Chayote: pieces	Firy isa Chouchoute
4006.040/greens_anamamy	4006.040	greens_anamamy	Greens: Anamamy: bunches	Firy tokona Anamamy
4006.041/watercress	4006.041	watercress	Watercress: bunches	Firy tokona Anandrano
4006.042/greens_anatsonga	4006.042	greens_anatsonga	Greens: Anatsonga: bunches	Firy tokona Anatsonga
4006.043/greens_anamalahy	4006.043	greens_anamalahy	Greens: Anamalahy: bunches	Firy tokona Anamalahy
4006.044/moringa_leaves	4006.044	moringa_leaves	Moringa leaves: bunches	Firy tokona Ananambo
4006.045/greens_anamadinika	4006.045	greens_anamadinika	Greens: Anamadinika: bunches	Firy tokona Anamadinika
4006.046/greens_anatsinahy	4006.046	greens_anatsinahy	Greens: Anatsinahy: bunches	Firy tokona Anatsinahy
4006.047/greens_petsay	4006.047	greens_petsay	Greens: Petsay: bunches	Firy tokona petsay
4006.048/greens_ramborebaka	4006.048	greens_ramborebaka	Greens: Ramborebaka: bunches	Firy tokona Ramborebaka
4006.049/squash_leaves	4006.049	squash_leaves	Squash leaves: bunches	Firy tokona Ravimboatavo
4006.050/greens_ravitsosety	4006.050	greens_ravitsosety	Greens: Ravitsosety: bunches	Firy tokona Ravitsosety
4006.051/sweet_potato_leaves	4006.051	sweet_potato_leaves	Sweet potato leaves: bunches	Firy tokona Ravimbomanga na Ravimbele
4006.052/cassava_leaves	4006.052	cassava_leaves	Cassava leaves: bunches	Firy tokona Ravitoto
4006.053/tisam	4006.053	tisam	Tisam: bunches	Firy tokona tisam
4006.054/other_greens	4006.054	other_greens	Other greens: bunches	Firy tokona anana hafa
4006.055/lettuce	4006.055	lettuce	Lettuce: bunches	Firy tokona Salade
4006.056/chili	4006.056	chili	Chili: pieces	Firy isa piment
4006.057/large_chili	4006.057	large_chili	Large chili: pieces	Firy isa sakay be
4006.058/green_pepper	4006.058	green_pepper	Green pepper: pieces	Firy isa poivron
4006.059/other_vegetables	4006.059	other_vegetables	Other vegetables: pieces	Firy isa autres legumes
4006.060/pineapples	4006.060	pineapples	Pineapples: pieces	Firy isa Ananas
4006.061/jackfruit	4006.061	jackfruit	Jackfruit: pieces	Firy isa Apalibe
4006.062/avocado	4006.062	avocado	Avocado: pieces	Firy isa Avocat
4006.063/bananas	4006.063	bananas	Bananas: pieces	Firy isa Banane
4006.064/lemon	4006.064	lemon	Lemon: pieces	Firy isa Citron
4006.065/coeur_de_bouef	4006.065	coeur_de_bouef	Coeur de bouef: pieces	Firy isa coeur de boeuf
4006.066/soursop	4006.066	soursop	Soursop: pieces	Firy isa Corossol
4006.067/strawberries	4006.067	strawberries	Strawberries: pieces	Firy isa Fraises
4006.068/guava	4006.068	guava	Guava: pieces	Firy isa Goyave
4006.069/passion_fruit	4006.069	passion_fruit	Passion fruit: pieces	Firy isa Grenadelle
4006.070/persimmon	4006.070	persimmon	Persimmon: pieces	Firy isa Kakis
4006.071/lychees	4006.071	lychees	Lychees: pieces	Firy isa Litchis
4006.072/mandarin_oranges	4006.072	mandarin_oranges	Mandarin oranges: pieces	Firy isa Madanrine
4006.073/mango	4006.073	mango	Mango: pieces	Firy isa Mangue
4006.074/mokonazy	4006.074	mokonazy	Mokonazy: pieces	Firy isa Mokonazy/tsinefo
4006.075/orange	4006.075	orange	Orange: pieces	Firy isa Orange
4006.076/papaya	4006.076	papaya	Papaya: pieces	Firy isa Papaye
4006.077/peaches	4006.077	peaches	Peaches: pieces	Firy isa Peches
4006.078/pears	4006.078	pears	Pears: pieces	Firy isa Poires
4006.079/apples	4006.079	apples	Apples: pieces	Firy isa Pomme
4006.080/grapes	4006.080	grapes	Grapes: pieces	Firy isa Raisins
4006.081/breadfruit	4006.081	breadfruit	Breadfruit: pieces	Firy isa Soanambo
4006.082/tamarind	4006.082	tamarind	Tamarind: pieces	Firy isa Tamarin
4006.083/vontaka	4006.083	vontaka	Vontaka: pieces	Firy isa Vontaka
4006.084/pokpok	4006.084	pokpok	Pokpok: pieces	Firy isa pokpok
4006.085/other_fruits	4006.085	other_fruits	Other fruits: pieces	Firy isa autres fruits
4006.086/cacao	4006.086	cacao	Cacao: pieces	Firy isa Cacao
4006.087/sugar_cane	4006.087	sugar_cane	Sugar cane: pieces	Firy isa Canne a sucre
4006.088/coconut	4006.088	coconut	Coconut: pieces	Firy isa Coco
4006.089/ginger	4006.089	ginger	Ginger: pieces	Firy isa Gingembre
4006.090/coffee	4006.090	coffee	Coffee: cups	kopy kafe
4006.091/cinnamon	4006.091	cinnamon	Cinnamon: pieces	Firy isa cannelle
4006.092/cloves	4006.092	cloves	Cloves: pieces	Firy isa Girofle
4006.093/beef_kilos	4006.093	beef_kilos	Beef: kilos	Firy kilao Viande de bœuf
4006.094/lamb_kilos	4006.094	lamb_kilos	Lamb: kilos	Firy kilao Viande de mouton
4006.095/goat_meat_kilos	4006.095	goat_meat_kilos	Goat meat: kilos	Firy kilao Viande de chèvre
4006.096/pork_kilos	4006.096	pork_kilos	Pork: kilos	Firy kilao Viande de porc
4006.097/other_meats_kilos	4006.097	other_meats_kilos	Other meats: kilos	Firy kilao Autres viandes
4006.098/duck_kilos	4006.098	duck_kilos	Duck: kilos	Firy kilao Vorondrano
4006.099/turkey_kilos	4006.099	turkey_kilos	Turkey: kilos	Firy kilao Vorintsiloza
4006.100/fresh_saltwater_fish_kilos	4006.100	fresh_saltwater_fish_kilos	Fresh saltwater fish: kilos	Firy kilao Trondro lena ranomasina
4006.101/fresh_freshwater_fish_kilos	4006.101	fresh_freshwater_fish_kilos	Fresh freshwater fish: kilos	Firy kilao Trondro lena ranomamy
4006.102/dried_saltwater_fish_kilos	4006.102	dried_saltwater_fish_kilos	Dried saltwater fish: kilos	Firy kilao Trondro maina ranomasina
4006.103/dried_freshwater_fish_kilos	4006.103	dried_freshwater_fish_kilos	Dried freshwater fish: kilos	Firy kilao Trondro maina ranomamy
4006.104/fresh_saltwater_shrimp	4006.104	fresh_saltwater_shrimp	Fresh saltwater shrimp: bunches	Firy tokona Crevette lena ranomasina
4006.105/fresh_freshwater_shrimp	4006.105	fresh_freshwater_shrimp	Fresh freshwater shrimp: bunches	Firy tokona Crevette lena ranomamy
4006.106/dried_saltwater_shrimp	4006.106	dried_saltwater_shrimp	Dried saltwater shrimp: bunches	Firy tokona Crevette maina ranomasina
4006.107/dried_freshwater_shrimp	4006.107	dried_freshwater_shrimp	Dried freshwater shrimp: bunches	Firy tokona Crevette maina ranomamy
4006.108/shellfish_other	4006.108	shellfish_other	Shellfish other: bunches	Firy tokona Crustacés hafa
4006.109/organ_meat_kilos	4006.109	organ_meat_kilos	Organ meat: kilos	Firy kilao Produits d'abat
4006.110/eggs	4006.110	eggs	Eggs: each	Firy isa oeuf
4006.111/honey_spoonfuls	4006.111	honey_spoonfuls	Honey: spoonfuls	Firy sotro Miel
4006.112/milk_liters	4006.112	milk_liters	Milk: Liters	Firy litatra Lait
4006.113/other_dairy_liters	4006.113	other_dairy_liters	Other dairy: liters	Firy litatra Autres lait
4006.114/oil_spoonfuls	4006.114	oil_spoonfuls	Oil: spoonfuls	Firy sotro Huiles
4006.115/margarine_grams	4006.115	margarine_grams	Margarine: grams	Firy grama Margarine
4006.116/sugar_	4006.116	sugar_	Sugar:	Firy isa Sucre
4006.117/bread	4006.117	bread	Bread: each	Firy isa Pains
4006.118/doughnuts	4006.118	doughnuts	Doughnuts: each	Firy isa Beignet
4006.119/pasta	4006.119	pasta	Pasta:	Firy isa Pate
4006.120/butter_grams	4006.120	butter_grams	Butter: grams	Firy grama Beurre
4006.121/yogurt	4006.121	yogurt	Yogurt: each	Firy isa Yaourt
4006.122/cheese	4006.122	cheese	Cheese: each	Firy isa Fromage
4006.123/sardines	4006.123	sardines	Sardines: each	Firy isa Sardine
4006.124/insects	4006.124	insects	Insects: each	Firy isa Bibikely
4006.125/tenrecs	4006.125	tenrecs	Tenrecs: each	Firy isa Trandraka/sokina
4006.126/bushpig	4006.126	bushpig	Bushpig: each	Firy isa Lambodia
4006.127/bats	4006.127	bats	Bats: each	Firy isa Faniha/ramanavy/manavy
4006.128/carnivores	4006.128	carnivores	Carnivores: each	Firy isa Fosa/jaboady/vontsira
4006.129/lemurs	4006.129	lemurs	Lemurs: each	Firy isa gidro
4006.130/tortoises	4006.130	tortoises	Tortoises: each	Firy isa Sokatra
4006.131/other_wildlife	4006.131	other_wildlife	Other wildlife: each	Firy isa bibidia hafa
4006.132/fresh_cassava	4006.132	fresh_cassava	Fresh cassava: bunches	Firy toko manioc frais
4006.133/dried_kidney_beans	4006.133	dried_kidney_beans	Dried kidney beans: cups	Firy kapoka haricot sec
4006.134/fresh_kidney_beans	4006.134	fresh_kidney_beans	Fresh kidney beans: cups	Firy kapoka haricot frais
4006.135/other_beans	4006.135	other_beans	Other beans: cups	Firy kapoka autres legumineuses
4006.136/alcohol_servings	4006.136	alcohol_servings	Alcohol: servings	Firy dose toaka
6.2: Dietary recall (1 week)			6.2: Dietary recall (1 week)	6.2: Enquête sur la diversité alimentaire (1 semaine rappel )
4006.137/food_last_week	4006.137	food_last_week	Select the food you ate this past week:	Nihinana ireo sakafo ireto ve ianao tamin'ny herinandro lasa:
4006.138/fresh_saltwater_fish	4006.138	fresh_saltwater_fish	Where did you get the fresh saltwater fish?	Taiza nalaina ilay trondro lena ranomasina
4006.139/fresh_freshwater_fish	4006.139	fresh_freshwater_fish	Where did you get the fresh freshwater fish?	Taiza nalaina ilay trondro lena ranomamy
4006.140/dried_saltwater_fish	4006.140	dried_saltwater_fish	Where did you get the dried saltwater fish?	Taiza nalaina ilay trondro maina ranomasina
4006.141/dried_freshwater_fish	4006.141	dried_freshwater_fish	Where did you get the dried freshwater fish?	Taiza nalaina ilay trondro maina ranomamy
4006.142/other_greens	4006.142	other_greens	Other greens (list):	Ananana hafa inona ( a; b; c; d;…)?
4006.143/other_fruits	4006.143	other_fruits	Other fruits (list):	Voankazo hafa inona ( a; b; c; d;…)?
4006.144/other_vegetables	4006.144	other_vegetables	Other vegetables (list):	Autres legumes hafa inona (a; b; c; d;…)
Section 07: Food taboos			Section 07: Food taboos	Section 07: Fady Sakafo
7.1: General food taboos			7.1: General food taboos	7.1: Fady sakafo
4007.001/food_taboo_y_n	4007.001	food_taboo_y_n	Do you have a food taboo?	Misy sakafo fady aminao ve?
4007.002/prompt_food_taboo	4007.002	prompt_food_taboo	Prompt: Food Taboo (begin repeat)	Prompt: Fady sakafo
4007.003/food_taboo	4007.003	food_taboo	Taboos: What food?	Sakafo inona?
4007.004/taboo_story	4007.004	taboo_story	What is the story of how the taboo originated?	Inona no tantara nahatonga ilay fady?
4007.005/taboo_life_phase_y_n	4007.005	taboo_life_phase_y_n	Is the taboo associated only with a certain life phase?	Misy fady izay mifanandrify manokana amin'ny digam-piainana ve ?
4007.006/tabo_life_phases	4007.006	tabo_life_phases	What life phases (note all)?	Fotoana inona amin'ny digam-piainana?
4007.007/tabo_life_phases_other	4007.007	tabo_life_phases_other	If other, What life phase(s)?	Raha hafa, Fotoana inona amin'ny digam-piainana?
4007.008/life_phases_descrip	4007.008	life_phases_descrip	Please describe why it is associated with those life phases	Hazavao hoe maninona no mifandray amin'io digam-piainana manokana io?
7.2: Food taboos when pregnant			7.2: Food taboos when pregnant	7.2: Sakafo fady rehefa mitondra vohaka na bevohoka
4007.009/pregnancy_taboos_y_n	4007.009	pregnancy_taboos_y_n	Do you have any food-related fady specific to pregnancy?	Misy sakafo fady aminao manokana ve rehefa mitondra vohoka na bevohoka?
4007.010/prompt_pregnacy_taboos	4007.010	prompt_pregnacy_taboos	Prompt: Taboos when pregnant (begin repeat)	Prompt: Fady sakafo rehefa mitondra vohaka na bevohoko
4007.011/pregnancy_taboos_food	4007.011	pregnancy_taboos_food	What food?	Sakafo inona?
4007.012/pregnancy_taboos_story	4007.012	pregnancy_taboos_story	What is the story of how the taboo originated?	Inona no tantara nahatonga ilay fady?
7.3: Food taboos when breastfeeding			7.3: Food taboos when breastfeeding	7.2: Sakafo fady rehefa mampinono
4007.013/lact_taboos_y_n	4007.013	lact_taboos_y_n	Do you have any food-related fady specific to lactation?	Misy sakafo fady aminao manokana ve rehefa mampinono?
4007.014/prompt_lact_taboos	4007.014	prompt_lact_taboos	Prompt: Taboos when breastfeeding (begin repeat)	Prompt: Fady sakafo rehefa mampinono
4007.015/lact_taboos_food	4007.015	lact_taboos_food	What food?	Sakafo inona?
4007.016/lact_taboos_story	4007.016	lact_taboos_story	What is the story of how the taboo originated?	Inona no tantara nahatonga ilay fady?
